# Supplementary material for: Sexual behaviour and STI testing among Dutch swingers: A cross-sectional internet based survey performed in 2011 and 2018
Source: PLoS One. 2020 Oct 1;15(10):e0239750. doi: 10.1371/journal.pone.0239750 (PMC7529206; doi:10.1371/journal.pone.0239750)
Supplement: S4 File — (XLSX) [file pone.0239750.s004.xlsx]

## Sheet: Swingers data 20112018 minimal 
jaar	q0001	q0002	q0003	q0004	q0005	q0006	q0007	q0008_0001	q0008_0002	q0008_0003	q0008_0004	q0008_0005	q0009	q0010	q0010a	q0011_0001	q0011_0002	q0011_0003	q0011_0004	q0011_0005	q0011_0006	q0011_0007	q0011_0008	q0012	q0013	q0015	q0015a	q0036	q0038	q0039	q0040	q0041	q0042_0001	q0042_0002	q0042_0003	q0042_0004	q0042_0005	q0042_0006	q0042_0007	q0042_0008	q0042_0009	q0043_0001	q0043_0002	q0043_0003	q0043_0004	q0043_0005	q0043_0006	q0043_0007	q0043_0008
2018	1	1	1	#NULL!	#NULL!	4	5	1	0	0	0	0	3	2	#NULL!	4	5	1	1	5	4	4	4	1	3	2	#NULL!	1	1	2	2	2	5	5	4	3	4	4	2	5	5	1	4	1	1	4	5	1	5
2018	1	1	1	#NULL!	#NULL!	5	15	1	1	0	1	0	2	2	#NULL!	4	5	1	1	5	4	2	4	4	1	4	#NULL!	1	1	2	2	2	5	5	4	1	5	5	4	5	4	1	1	3	1	1	3	1	1
2018	1	1	1	#NULL!	#NULL!	4	6	1	1	0	0	0	3	2	#NULL!	3	3	1	2	3	3	3	4	4	1	4	#NULL!	2	2	#NULL!	#NULL!	#NULL!	4	4	2	2	3	4	3	4	3	2	2	2	2	2	2	2	2
2018	1	1	1	#NULL!	#NULL!	4	1	0	1	0	0	0	2	2	#NULL!	4	4	1	3	4	4	4	4	1	3	1	#NULL!	2	1	1	1	2	5	5	3	1	5	5	2	5	5	3	3	3	3	1	1	1	1
2018	1	1	1	#NULL!	#NULL!	6	25	1	1	0	0	0	3	2	#NULL!	1	5	1	1	5	5	5	4	2	4	3	#NULL!	2	2	#NULL!	#NULL!	#NULL!	4	4	3	3	3	3	3	3	3	3	3	3	3	3	3	3	3
2018	1	1	1	#NULL!	#NULL!	7	19	0	1	0	0	0	1	3	#NULL!	4	4	1	4	4	4	5	5	1	3	1	#NULL!	1	1	4	2	2	5	5	1	1	3	1	2	3	3	1	1	1	1	1	4	3	1
2018	1	1	1	#NULL!	#NULL!	5	17	0	1	0	0	0	3	2	#NULL!	4	4	1	4	4	4	4	4	1	2	1	#NULL!	2	1	1	2	2	5	5	1	1	5	5	4	5	5	1	1	1	1	1	1	1	1
2018	1	1	1	#NULL!	#NULL!	5	4	1	1	0	0	0	3	2	#NULL!	2	5	1	2	5	4	4	4	3	1	3	#NULL!	2	1	2	1	2	5	5	3	2	4	5	5	5	4	1	3	2	1	1	1	1	1
2018	1	1	1	#NULL!	#NULL!	6	5	1	1	0	1	0	2	2	#NULL!	4	4	1	2	5	4	3	4	4	1	4	#NULL!	1	1	2	1	2	5	5	3	1	3	3	2	4	4	2	2	3	2	2	5	2	3
2018	1	1	1	#NULL!	#NULL!	5	3	1	1	1	0	0	3	99	#NULL!	4	5	1	3	4	4	5	4	1	2	1	#NULL!	2	3	#NULL!	#NULL!	#NULL!	4	4	5	2	3	3	3	3	4	4	3	4	3	3	3	3	4
2018	1	1	1	#NULL!	#NULL!	2	15	0	1	0	0	0	1	2	#NULL!	5	5	1	2	5	5	5	5	1	4	3	#NULL!	2	3	#NULL!	#NULL!	#NULL!	3	4	4	3	4	3	4	3	3	2	2	2	2	2	2	2	2
2018	1	1	1	#NULL!	#NULL!	3	4	1	0	0	0	0	2	2	#NULL!	3	5	1	4	3	4	4	4	3	1	3	#NULL!	2	1	2	2	2	5	5	5	3	5	5	4	5	4	1	1	1	1	1	1	1	1
2018	1	1	1	#NULL!	#NULL!	4	2	1	1	0	0	0	2	2	#NULL!	4	5	1	4	5	4	4	4	1	1	1	#NULL!	2	1	1	1	2	4	4	3	2	4	3	3	3	5	1	2	1	1	1	1	1	1
2018	1	1	1	#NULL!	#NULL!	5	5	0	1	0	0	0	3	3	#NULL!	4	4	1	4	4	4	4	4	1	1	1	#NULL!	1	1	1	1	2	5	5	1	1	3	4	3	5	5	1	1	1	1	1	1	1	1
2018	1	1	1	#NULL!	#NULL!	5	7	1	1	1	0	0	3	2	#NULL!	4	5	1	3	5	4	1	2	3	1	2	#NULL!	2	1	3	1	2	5	4	4	1	4	5	3	5	4	2	3	3	3	2	4	2	3
2018	1	1	1	#NULL!	#NULL!	4	10	1	1	0	0	0	2	2	#NULL!	4	5	1	4	5	4	4	4	3	3	4	#NULL!	2	1	2	4	2	5	5	2	1	3	4	4	4	5	1	1	1	1	1	1	1	3
2018	1	1	1	#NULL!	#NULL!	4	2	0	1	1	0	0	3	2	#NULL!	4	5	1	4	4	4	5	4	4	3	1	#NULL!	2	1	1	1	1	4	4	2	1	4	3	4	2	4	4	2	3	2	1	4	2	3
2018	1	1	1	#NULL!	#NULL!	2	2	1	0	0	0	0	3	2	#NULL!	3	3	1	1	1	3	3	3	2	3	1	#NULL!	2	2	#NULL!	#NULL!	#NULL!	4	4	2	2	3	2	3	2	4	2	2	2	2	2	2	2	2
2018	1	1	1	#NULL!	#NULL!	5	4	1	1	0	1	0	3	2	#NULL!	3	5	1	2	5	4	4	3	1	3	3	#NULL!	2	2	#NULL!	#NULL!	#NULL!	4	5	2	2	4	4	4	4	3	2	2	2	2	2	3	2	3
2018	1	1	1	#NULL!	#NULL!	6	2	1	1	0	1	0	2	2	#NULL!	4	5	1	2	5	4	4	5	1	2	1	#NULL!	2	1	1	1	2	5	5	3	1	5	5	3	5	5	1	4	1	1	1	1	1	3
2018	1	1	1	#NULL!	#NULL!	5	11	1	1	0	0	0	1	3	#NULL!	3	5	1	2	5	4	5	3	1	2	1	#NULL!	2	1	1	1	3	2	2	3	2	2	3	2	2	2	2	3	2	2	2	3	2	3
2018	1	2	#NULL!	1	1	4	7	1	1	0	0	0	3	99	#NULL!	4	5	1	3	5	4	5	4	1	4	4	#NULL!	2	1	1	1	4	5	5	1	1	4	5	5	4	5	1	1	1	1	1	1	1	1
2018	1	1	1	#NULL!	#NULL!	4	2	1	1	1	0	0	2	2	#NULL!	4	4	1	3	1	4	3	3	1	2	1	#NULL!	2	1	2	1	4	4	4	1	2	2	2	3	4	2	1	1	1	1	1	5	1	1
2018	1	1	1	#NULL!	#NULL!	4	5	1	1	0	0	0	2	2	#NULL!	3	5	1	2	5	3	1	2	4	3	2	#NULL!	2	1	1	1	2	5	5	1	2	4	5	4	5	5	4	2	1	3	2	2	1	2
2018	1	1	1	#NULL!	#NULL!	6	2	1	1	0	0	0	3	2	#NULL!	4	4	1	4	4	4	4	4	1	2	1	#NULL!	2	1	1	3	2	5	5	3	1	1	1	3	5	5	3	1	1	1	3	1	3	3
2018	1	1	1	#NULL!	#NULL!	4	10	1	1	0	0	0	2	99	#NULL!	4	4	1	4	4	4	4	4	2	1	1	#NULL!	2	1	1	4	2	5	5	3	1	5	5	3	5	5	1	1	1	1	1	1	1	3
2018	1	1	1	#NULL!	#NULL!	4	2	1	0	0	0	0	2	2	#NULL!	4	5	1	1	5	4	4	4	1	2	1	#NULL!	2	2	#NULL!	#NULL!	#NULL!	4	4	5	1	1	1	2	1	5	1	1	1	1	5	1	1	1
2018	1	1	1	#NULL!	#NULL!	5	3	1	1	0	0	0	3	2	#NULL!	4	5	1	4	5	5	5	5	1	2	1	#NULL!	2	1	1	1	2	5	5	3	1	4	5	4	5	5	2	2	2	2	4	2	2	2
2018	1	1	1	#NULL!	#NULL!	5	2	1	1	0	0	0	3	2	#NULL!	4	5	1	5	5	4	5	4	1	3	2	#NULL!	2	1	1	1	2	3	3	3	1	1	1	3	3	3	1	1	1	1	1	1	1	1
2018	1	1	1	#NULL!	#NULL!	4	6	1	1	1	0	0	2	2	#NULL!	4	4	1	3	4	4	5	4	2	3	3	#NULL!	2	2	#NULL!	#NULL!	#NULL!	4	4	3	1	3	3	3	3	4	2	2	2	2	4	2	2	2
2018	1	1	1	#NULL!	#NULL!	4	4	0	1	0	0	0	2	2	#NULL!	4	4	1	2	4	4	5	5	3	3	2	#NULL!	2	2	#NULL!	#NULL!	#NULL!	3	4	3	1	4	2	3	1	3	1	1	1	1	4	2	3	3
2018	1	2	#NULL!	1	1	7	3	0	1	1	0	0	1	99	#NULL!	4	5	1	3	5	4	5	3	1	3	1	#NULL!	2	1	1	1	2	5	5	3	1	3	3	4	3	4	2	2	4	2	2	4	2	3
2018	1	1	1	#NULL!	#NULL!	5	2	0	1	0	0	0	3	2	#NULL!	4	5	1	4	5	5	5	4	3	3	1	#NULL!	2	3	#NULL!	#NULL!	#NULL!	5	5	3	1	3	3	5	4	5	4	1	1	1	4	1	3	3
2018	1	1	1	#NULL!	#NULL!	4	5	1	1	0	0	0	3	2	#NULL!	3	5	1	2	5	4	5	5	1	4	2	#NULL!	2	1	1	2	2	4	4	1	2	4	4	3	2	4	1	1	3	1	4	2	3	4
2018	1	1	1	#NULL!	#NULL!	4	5	1	0	0	0	0	2	2	#NULL!	4	4	1	4	4	4	4	4	2	2	1	#NULL!	2	3	#NULL!	#NULL!	#NULL!	3	3	3	1	1	1	3	1	1	4	1	3	3	4	3	1	1
2018	1	1	1	#NULL!	#NULL!	6	1	0	1	0	0	0	1	2	#NULL!	4	5	1	4	5	4	5	4	1	2	1	#NULL!	2	1	1	1	2	5	5	1	1	3	5	3	5	2	2	2	3	1	2	4	2	1
2018	1	1	1	#NULL!	#NULL!	5	8	1	1	0	1	0	2	2	#NULL!	3	4	1	1	4	4	3	3	4	4	3	#NULL!	1	2	#NULL!	#NULL!	#NULL!	4	4	2	2	3	4	3	4	4	1	1	1	1	1	3	3	3
2018	1	2	#NULL!	1	1	5	20	0	1	0	0	0	2	99	#NULL!	4	5	1	3	5	4	4	5	3	2	1	#NULL!	2	2	#NULL!	#NULL!	#NULL!	4	5	1	2	4	3	3	3	4	1	1	2	1	4	3	3	3
2018	1	1	1	#NULL!	#NULL!	6	7	1	1	0	0	0	3	2	#NULL!	4	5	1	2	5	4	5	4	1	4	1	#NULL!	1	1	0	1	2	4	4	4	1	4	4	4	4	5	2	2	3	1	5	2	1	2
2018	1	1	1	#NULL!	#NULL!	6	6	1	0	0	0	0	3	2	#NULL!	2	2	1	2	4	2	2	2	4	2	3	#NULL!	1	2	#NULL!	#NULL!	#NULL!	5	5	1	5	5	4	3	4	3	1	1	1	1	1	5	1	4
2018	1	2	#NULL!	1	1	3	4	1	0	0	0	0	3	99	#NULL!	2	3	1	2	3	3	2	4	1	2	1	#NULL!	2	2	#NULL!	#NULL!	#NULL!	4	4	4	3	4	4	3	3	3	3	4	2	3	3	3	2	3
2018	1	1	1	#NULL!	#NULL!	5	15	1	0	0	0	0	2	2	#NULL!	3	5	1	4	5	5	5	4	2	1	1	#NULL!	2	1	3	1	2	4	4	3	4	3	3	4	4	4	2	1	1	4	4	5	1	4
2018	1	1	1	#NULL!	#NULL!	5	3	0	1	0	0	0	2	2	#NULL!	3	2	1	4	4	4	4	4	2	2	1	#NULL!	2	1	1	1	2	4	4	4	2	4	4	4	4	4	1	2	2	1	1	1	1	1
2018	1	1	1	#NULL!	#NULL!	5	3	0	1	0	0	0	2	2	#NULL!	4	5	1	2	5	4	4	1	4	3	1	#NULL!	2	3	#NULL!	#NULL!	#NULL!	3	3	3	1	1	1	3	1	3	1	1	3	1	1	1	1	1
2018	1	1	1	#NULL!	#NULL!	4	2	1	0	0	0	0	2	2	#NULL!	2	5	1	1	5	5	5	3	1	3	1	#NULL!	2	3	#NULL!	#NULL!	#NULL!	4	4	3	2	3	3	3	2	3	2	2	2	2	4	2	2	3
2018	1	1	1	#NULL!	#NULL!	5	5	0	1	0	0	0	2	2	#NULL!	4	4	1	2	4	4	4	4	1	2	1	#NULL!	2	2	#NULL!	#NULL!	#NULL!	1	1	3	2	3	3	3	2	3	4	2	2	2	2	4	2	4
2018	1	1	1	#NULL!	#NULL!	7	2	1	0	0	0	0	2	99	#NULL!	2	5	1	4	5	5	5	5	1	1	1	#NULL!	2	3	#NULL!	#NULL!	#NULL!	3	3	1	4	3	3	3	1	1	3	1	3	3	4	4	4	4
2018	1	1	1	#NULL!	#NULL!	4	3	0	0	1	0	0	1	99	#NULL!	1	5	1	4	5	5	5	5	1	2	1	#NULL!	2	1	1	1	0	2	2	2	4	2	3	3	1	2	1	1	1	3	4	2	1	2
2018	1	1	1	#NULL!	#NULL!	7	1	1	1	1	0	0	3	3	#NULL!	4	5	1	2	5	4	2	2	1	2	2	#NULL!	2	1	2	1	4	1	1	2	1	5	5	3	3	5	1	1	1	1	1	5	3	1
2018	1	1	1	#NULL!	#NULL!	4	1	0	1	1	0	0	1	2	#NULL!	4	5	1	4	5	4	5	4	1	2	1	#NULL!	2	3	#NULL!	#NULL!	#NULL!	3	3	3	1	3	3	5	3	3	3	5	3	3	3	3	3	3
2018	1	1	1	#NULL!	#NULL!	5	3	0	1	0	1	0	3	2	#NULL!	3	1	1	3	2	3	2	4	1	2	3	#NULL!	2	1	1	2	2	5	5	2	2	3	4	4	5	3	2	2	2	2	4	2	4	3
2018	1	2	#NULL!	1	1	5	10	1	1	1	0	0	2	99	#NULL!	3	3	1	2	1	4	4	3	3	2	2	#NULL!	2	2	#NULL!	#NULL!	#NULL!	5	5	1	2	5	5	5	5	5	1	1	1	1	1	5	1	4
2018	1	1	1	#NULL!	#NULL!	6	1	1	0	1	0	0	1	99	#NULL!	3	5	1	4	5	5	5	5	1	1	1	#NULL!	2	1	1	2	1	3	4	2	2	3	1	2	2	3	2	2	3	3	4	4	4	4
2018	1	2	#NULL!	1	1	3	3	1	0	0	0	0	2	2	#NULL!	4	4	1	4	4	4	5	4	4	2	1	#NULL!	2	3	#NULL!	#NULL!	#NULL!	3	3	3	3	3	3	3	3	3	3	1	3	3	3	3	3	3
2018	1	1	1	#NULL!	#NULL!	5	1	1	1	0	0	0	2	2	#NULL!	4	4	4	4	4	4	4	4	1	2	1	#NULL!	2	1	1	1	2	5	5	3	1	4	5	5	5	5	1	1	1	1	1	1	1	1
2018	1	1	1	#NULL!	#NULL!	4	4	1	0	0	0	0	1	99	#NULL!	4	4	4	4	1	4	1	4	1	2	1	#NULL!	1	2	#NULL!	#NULL!	#NULL!	5	5	1	5	5	5	3	3	5	5	3	2	2	4	4	2	2
2018	1	1	1	#NULL!	#NULL!	7	15	1	0	0	0	1	2	3	#NULL!	1	1	1	1	1	1	1	1	3	1	1	#NULL!	2	1	2	4	2	4	4	4	4	4	4	4	4	4	4	2	2	2	4	4	4	4
2018	1	1	1	#NULL!	#NULL!	3	3	1	1	1	0	0	2	2	#NULL!	4	4	1	2	4	2	5	4	1	4	1	#NULL!	2	1	1	1	2	5	5	2	1	3	4	3	5	5	2	1	2	3	4	2	2	2
2018	1	2	#NULL!	1	1	6	5	1	0	1	0	0	2	99	#NULL!	1	1	1	1	5	5	5	4	1	2	1	#NULL!	2	1	1	4	2	5	5	1	4	5	3	3	1	5	1	1	1	1	1	5	1	1
2018	1	1	1	#NULL!	#NULL!	8	10	1	1	0	1	0	3	2	#NULL!	2	3	1	3	3	3	3	4	3	1	2	#NULL!	2	1	2	3	2	5	5	1	5	3	4	5	5	5	1	1	1	1	1	5	1	1
2018	1	1	1	#NULL!	#NULL!	6	17	1	0	0	0	0	3	2	#NULL!	3	3	1	2	2	4	1	3	4	2	4	#NULL!	1	1	2	3	4	5	5	1	1	3	3	3	4	5	4	1	1	1	1	1	1	5
2018	1	2	#NULL!	1	1	7	5	1	1	1	0	0	3	99	#NULL!	3	4	1	1	3	4	1	3	3	4	2	#NULL!	2	1	2	2	2	5	5	2	3	3	3	3	4	5	2	2	4	2	1	3	1	3
2018	1	1	1	#NULL!	#NULL!	5	8	1	0	0	0	0	2	99	#NULL!	4	4	1	1	4	4	5	4	3	2	1	#NULL!	1	1	2	2	2	5	5	1	1	3	5	4	5	5	1	1	1	1	1	1	2	1
2018	1	1	1	#NULL!	#NULL!	6	11	1	1	0	0	0	2	99	#NULL!	3	4	1	2	4	4	4	4	2	3	1	#NULL!	1	1	2	2	2	5	5	1	2	4	5	2	3	4	1	3	1	1	1	3	1	1
2018	1	1	1	#NULL!	#NULL!	4	15	1	0	1	0	0	2	2	#NULL!	3	4	1	3	3	4	3	2	4	2	4	#NULL!	1	1	2	1	1	5	5	1	2	4	3	4	4	4	1	1	1	2	1	4	1	1
2018	1	2	#NULL!	1	1	5	2	1	1	1	0	0	3	2	#NULL!	4	4	1	3	4	4	4	4	1	2	1	#NULL!	2	1	1	1	2	5	5	2	1	5	5	5	5	5	2	2	2	2	2	4	2	2
2018	1	1	1	#NULL!	#NULL!	6	4	1	1	1	0	0	3	3	#NULL!	3	3	1	2	4	4	2	2	3	2	3	#NULL!	2	2	#NULL!	#NULL!	#NULL!	4	4	2	1	3	4	3	4	4	2	2	2	2	2	4	1	3
2018	1	1	1	#NULL!	#NULL!	5	20	0	1	0	1	0	3	2	#NULL!	3	5	1	2	5	4	5	4	3	1	1	#NULL!	2	2	#NULL!	#NULL!	#NULL!	5	5	1	3	4	1	3	1	4	4	1	1	1	1	2	1	5
2018	1	2	#NULL!	1	1	4	10	1	0	1	0	0	3	99	#NULL!	4	4	1	2	2	2	2	3	1	3	1	#NULL!	2	2	#NULL!	#NULL!	#NULL!	4	4	4	1	2	3	3	3	3	3	3	1	4	4	4	4	4
2018	1	1	1	#NULL!	#NULL!	3	8	1	0	0	0	0	2	99	#NULL!	2	2	1	1	1	1	1	3	2	2	1	#NULL!	2	3	#NULL!	#NULL!	#NULL!	2	2	4	2	4	4	1	2	3	4	2	3	5	5	3	4	4
2018	1	1	1	#NULL!	#NULL!	7	5	1	1	1	0	0	2	3	#NULL!	2	4	1	2	4	4	5	4	4	1	4	#NULL!	1	1	2	2	2	5	5	1	3	5	5	5	5	5	1	1	1	1	1	3	1	5
2018	1	1	1	#NULL!	#NULL!	6	2	1	1	1	0	0	2	3	#NULL!	4	4	1	1	4	4	1	2	2	2	1	#NULL!	2	1	4	2	2	5	5	1	1	3	3	4	5	5	1	1	3	1	1	1	1	3
2018	1	1	1	#NULL!	#NULL!	5	3	0	1	0	1	0	3	2	#NULL!	2	2	1	2	5	5	5	4	3	2	3	#NULL!	1	1	1	1	2	4	4	4	2	4	4	4	4	4	2	2	4	3	2	2	2	2
2018	1	1	1	#NULL!	#NULL!	5	2	1	1	0	0	0	2	2	#NULL!	3	4	1	1	4	4	4	4	4	4	3	#NULL!	2	1	2	2	2	5	5	2	2	4	4	5	5	4	4	2	2	1	5	5	4	2
2018	1	1	1	#NULL!	#NULL!	7	1	1	0	0	0	0	3	3	#NULL!	4	4	1	1	5	4	4	4	2	1	4	#NULL!	2	1	2	2	1	5	5	3	1	5	5	5	5	5	2	5	3	2	4	4	5	4
2018	1	1	1	#NULL!	#NULL!	6	6	1	0	0	0	0	2	2	#NULL!	4	4	1	2	4	4	2	3	3	2	2	#NULL!	2	1	1	2	2	5	5	2	1	5	5	4	5	5	1	1	2	2	2	4	2	3
2018	1	1	1	#NULL!	#NULL!	5	6	1	0	0	0	0	2	2	#NULL!	5	5	1	4	5	5	5	4	3	2	2	#NULL!	2	3	#NULL!	#NULL!	#NULL!	4	4	4	1	3	3	3	3	4	2	4	2	4	4	2	3	4
2018	1	2	#NULL!	1	1	5	6	1	0	1	1	0	2	99	#NULL!	4	4	1	3	4	4	4	4	2	2	2	#NULL!	2	1	1	4	2	5	5	1	3	2	2	3	4	5	1	1	1	1	1	1	1	1
2018	1	1	1	#NULL!	#NULL!	4	1	0	1	0	0	0	3	2	#NULL!	4	5	1	3	5	4	5	5	1	3	1	#NULL!	2	1	1	1	3	4	4	4	1	3	3	2	4	3	3	2	2	4	5	4	2	2
2018	1	1	1	#NULL!	#NULL!	5	18	1	0	0	0	0	2	2	#NULL!	2	4	1	2	2	3	2	3	4	3	4	#NULL!	2	2	#NULL!	#NULL!	#NULL!	4	4	2	2	4	3	4	3	3	2	2	2	2	1	4	1	4
2018	1	1	1	#NULL!	#NULL!	5	5	1	1	0	0	0	3	2	#NULL!	4	5	1	2	5	3	4	3	1	3	1	#NULL!	2	1	1	1	1	4	4	3	1	4	4	4	4	4	4	5	3	4	3	4	1	4
2018	1	1	1	#NULL!	#NULL!	5	3	1	0	0	0	0	3	3	#NULL!	2	2	1	2	4	4	5	4	4	2	4	#NULL!	1	1	2	3	1	5	5	1	1	5	5	5	5	5	1	1	1	1	1	1	1	1
2018	1	1	1	#NULL!	#NULL!	5	7	1	1	1	0	1	2	2	#NULL!	4	4	1	1	4	4	4	4	1	2	1	#NULL!	2	1	2	1	2	4	4	4	2	4	4	3	4	4	2	2	2	2	4	4	4	2
2018	1	1	1	#NULL!	#NULL!	6	4	1	1	1	0	0	1	2	#NULL!	4	5	1	2	5	4	5	4	1	3	1	#NULL!	2	1	1	1	2	5	5	1	1	4	4	4	5	5	1	1	1	1	1	4	1	4
2018	1	1	1	#NULL!	#NULL!	7	5	1	0	0	0	0	3	3	#NULL!	4	4	4	2	2	2	2	2	4	2	4	#NULL!	2	1	2	1	2	5	5	2	4	5	5	5	5	5	2	3	3	3	2	3	3	3
2018	1	1	1	#NULL!	#NULL!	6	3	1	1	0	0	0	2	2	#NULL!	3	3	1	1	3	3	2	2	3	3	2	#NULL!	2	2	#NULL!	#NULL!	#NULL!	4	4	2	2	3	3	2	2	4	2	2	2	2	2	5	3	3
2018	1	1	1	#NULL!	#NULL!	3	18	1	0	1	0	0	3	2	#NULL!	4	4	2	4	4	4	4	4	1	2	1	#NULL!	1	1	1	1	2	5	4	4	1	3	4	4	5	5	1	1	1	2	1	4	1	1
2018	1	1	1	#NULL!	#NULL!	5	8	1	1	0	0	0	2	3	#NULL!	4	4	1	3	2	4	4	5	4	1	4	#NULL!	2	1	2	1	4	4	4	4	1	4	5	2	4	5	1	1	5	1	1	5	1	1
2018	1	1	1	#NULL!	#NULL!	6	2	1	0	0	0	0	2	2	#NULL!	3	3	1	2	2	4	1	2	4	2	4	#NULL!	1	2	#NULL!	#NULL!	#NULL!	5	5	1	1	5	4	3	2	4	3	1	1	1	1	4	2	4
2018	1	1	1	#NULL!	#NULL!	6	6	1	0	0	0	0	3	3	#NULL!	3	3	2	3	1	4	3	4	2	2	3	#NULL!	2	2	#NULL!	#NULL!	#NULL!	3	3	3	2	4	3	4	3	3	3	1	4	4	4	2	2	2
2018	1	1	1	#NULL!	#NULL!	2	2	0	0	1	0	0	2	2	#NULL!	5	5	1	4	5	5	5	4	1	3	1	#NULL!	2	1	1	1	2	3	3	2	1	4	4	4	4	5	1	1	1	1	3	1	1	1
2018	1	1	1	#NULL!	#NULL!	6	2	1	0	0	0	0	3	2	#NULL!	4	4	1	1	4	3	2	4	2	2	1	#NULL!	2	1	1	3	3	4	4	4	1	4	4	3	4	4	4	1	1	1	4	5	1	4
2018	1	1	1	#NULL!	#NULL!	4	15	1	0	0	0	0	2	2	#NULL!	3	5	1	4	5	4	5	4	1	3	1	#NULL!	2	3	#NULL!	#NULL!	#NULL!	3	3	2	4	3	3	3	3	3	4	1	1	1	4	1	1	1
2018	1	2	#NULL!	1	1	4	8	1	1	0	0	0	3	2	#NULL!	3	5	1	2	5	4	5	5	1	2	2	#NULL!	1	1	1	2	3	5	4	1	3	4	2	4	4	5	5	2	2	2	2	3	2	4
2018	1	1	1	#NULL!	#NULL!	5	8	0	1	0	0	0	2	2	#NULL!	4	5	1	1	5	4	5	5	2	2	1	#NULL!	2	1	2	2	2	5	5	3	1	5	5	4	5	5	1	1	1	1	1	1	1	1
2018	1	1	1	#NULL!	#NULL!	8	40	1	1	1	0	0	2	3	#NULL!	4	4	1	2	4	4	4	4	4	1	1	#NULL!	2	1	2	4	2	5	5	1	3	4	5	2	5	5	1	1	1	1	1	1	1	1
2018	1	1	1	#NULL!	#NULL!	4	6	1	1	0	1	0	2	3	#NULL!	4	5	1	2	4	4	5	4	3	2	2	#NULL!	2	3	#NULL!	#NULL!	#NULL!	3	4	3	1	3	3	4	2	4	4	2	2	2	2	4	2	2
2018	1	1	1	2	#NULL!	6	3	1	0	0	0	0	3	2	#NULL!	3	3	1	2	3	4	3	3	2	3	2	#NULL!	1	1	1	2	2	4	4	3	2	4	4	4	3	4	1	1	2	2	1	3	1	2
2018	1	1	1	#NULL!	#NULL!	6	3	1	1	1	0	1	3	2	#NULL!	4	4	1	4	4	4	4	4	2	2	2	#NULL!	2	1	3	2	2	5	5	2	1	3	3	3	4	5	2	2	2	2	3	3	2	2
2018	1	1	1	#NULL!	#NULL!	4	20	1	1	0	0	0	3	3	#NULL!	4	4	1	3	4	4	3	3	2	1	3	#NULL!	1	1	1	1	2	4	4	3	1	3	5	3	5	1	3	2	2	2	2	2	2	3
2018	1	1	1	#NULL!	#NULL!	4	8	0	1	0	0	0	3	2	#NULL!	4	5	1	2	5	4	5	4	1	1	1	#NULL!	1	3	#NULL!	#NULL!	#NULL!	3	3	3	3	3	2	3	2	3	3	4	2	2	4	3	3	2
2018	1	1	1	#NULL!	#NULL!	6	3	1	1	0	0	1	2	2	#NULL!	4	4	1	2	4	4	4	4	1	1	1	#NULL!	2	1	1	1	2	5	5	1	1	5	5	3	5	5	1	1	1	1	1	5	1	5
2018	1	1	1	#NULL!	#NULL!	6	6	1	1	0	0	0	3	2	#NULL!	3	4	1	4	4	3	4	4	1	2	3	#NULL!	1	1	1	2	2	5	5	1	1	5	5	5	5	5	2	2	2	1	2	2	2	5
2018	1	1	1	#NULL!	#NULL!	4	10	1	1	0	0	0	2	2	#NULL!	4	4	1	3	4	4	4	3	1	3	1	#NULL!	2	2	#NULL!	#NULL!	#NULL!	4	4	3	1	4	4	4	2	4	4	3	1	2	2	2	1	1
2018	1	1	1	#NULL!	#NULL!	4	2	1	0	0	0	0	3	2	#NULL!	3	4	1	1	4	4	5	4	2	2	1	#NULL!	2	2	#NULL!	#NULL!	#NULL!	4	4	4	4	4	4	4	4	4	4	4	2	2	3	3	3	3
2018	1	1	1	#NULL!	#NULL!	5	3	1	0	1	1	0	2	2	#NULL!	4	5	1	2	5	4	5	5	3	3	2	#NULL!	2	1	1	2	2	5	5	3	2	5	4	4	4	5	4	2	2	2	2	2	2	4
2018	1	1	1	#NULL!	#NULL!	3	7	1	0	0	0	0	3	99	#NULL!	4	4	1	3	4	4	4	4	1	2	1	#NULL!	2	3	#NULL!	#NULL!	#NULL!	4	5	3	1	3	3	4	1	4	3	2	2	2	4	4	4	4
2018	1	1	1	#NULL!	#NULL!	8	22	1	1	0	1	0	3	3	#NULL!	3	3	1	3	3	4	5	3	4	4	4	#NULL!	1	1	2	1	2	4	3	1	3	3	3	4	4	4	3	2	3	2	2	4	2	3
2018	1	1	1	#NULL!	#NULL!	5	30	1	0	1	0	0	3	3	#NULL!	4	4	1	3	4	4	4	4	2	2	2	#NULL!	1	1	2	2	2	5	5	1	1	5	5	5	5	5	1	1	1	1	1	1	1	1
2018	1	2	#NULL!	1	1	5	7	1	1	1	0	0	2	99	#NULL!	4	4	1	3	4	4	2	3	3	1	1	#NULL!	2	1	3	3	2	5	5	2	3	5	5	5	5	3	2	2	1	1	3	4	3	1
2018	1	1	1	#NULL!	#NULL!	4	5	1	1	0	0	1	2	2	#NULL!	3	4	1	3	4	4	4	4	1	3	1	#NULL!	2	1	1	2	1	5	5	1	3	5	5	5	5	5	1	1	1	1	1	1	1	1
2018	1	1	1	#NULL!	#NULL!	7	1	1	1	0	0	0	3	2	#NULL!	3	5	1	3	5	4	1	4	1	1	4	#NULL!	2	1	1	2	1	5	5	1	1	4	5	5	5	4	1	2	2	2	2	2	2	2
2018	1	1	1	#NULL!	#NULL!	5	2	1	0	0	1	0	3	2	#NULL!	3	5	1	1	5	1	5	5	4	3	2	#NULL!	2	2	#NULL!	#NULL!	#NULL!	4	4	5	2	3	2	4	2	3	4	4	2	3	5	3	2	3
2018	1	1	1	#NULL!	#NULL!	4	10	1	0	0	0	0	2	2	#NULL!	3	4	1	2	4	4	2	2	4	1	3	#NULL!	1	1	2	2	0	5	5	2	2	4	4	4	4	4	3	2	2	2	2	4	3	4
2018	1	2	#NULL!	1	1	5	2	1	0	1	0	0	1	2	#NULL!	4	5	1	2	5	4	5	5	1	1	3	#NULL!	1	1	1	2	2	5	5	2	1	3	3	4	3	5	1	1	1	1	1	4	1	3
2018	1	1	1	#NULL!	#NULL!	5	8	1	1	0	0	0	2	2	#NULL!	4	4	1	4	4	4	5	4	1	2	1	#NULL!	1	1	2	2	2	5	5	2	2	5	4	4	4	4	2	2	4	2	2	5	2	2
2018	1	1	1	#NULL!	#NULL!	3	15	1	0	0	0	0	2	2	#NULL!	4	4	1	2	4	4	2	4	2	2	2	#NULL!	2	1	2	1	2	5	5	5	2	5	5	4	5	4	2	2	2	2	2	2	2	2
2018	1	1	1	#NULL!	#NULL!	4	3	1	1	0	0	0	3	2	#NULL!	4	4	1	1	4	4	5	5	2	3	2	#NULL!	2	3	#NULL!	#NULL!	#NULL!	5	5	1	1	4	4	3	3	5	1	1	1	1	1	5	1	1
2018	1	1	1	#NULL!	#NULL!	4	2	1	1	1	0	0	3	2	#NULL!	3	5	1	1	5	4	1	1	4	3	4	#NULL!	2	2	#NULL!	#NULL!	#NULL!	4	4	2	3	4	4	4	2	2	2	2	2	2	2	4	2	2
2018	1	2	#NULL!	1	1	5	2	1	0	0	0	0	3	2	#NULL!	4	4	1	2	4	4	5	4	1	2	2	#NULL!	1	1	1	3	4	5	5	2	1	4	5	4	5	5	1	1	2	1	1	3	1	4
2018	1	1	1	#NULL!	#NULL!	5	2	1	0	1	0	0	3	3	#NULL!	4	4	1	3	4	4	4	3	4	2	3	#NULL!	1	1	0	3	4	5	5	3	1	5	5	4	5	5	2	2	2	2	2	4	2	4
2018	1	1	1	#NULL!	#NULL!	6	12	1	0	0	0	0	2	3	#NULL!	2	2	1	1	3	3	3	3	4	1	4	#NULL!	1	1	2	1	2	5	5	1	1	5	5	4	5	5	1	1	1	1	1	5	1	1
2018	1	1	1	#NULL!	#NULL!	4	3	1	1	1	1	0	2	2	#NULL!	4	4	1	3	4	4	4	4	4	1	4	#NULL!	2	2	#NULL!	#NULL!	#NULL!	5	5	5	1	3	1	3	1	5	4	2	1	1	1	4	4	4
2018	1	1	1	#NULL!	#NULL!	4	8	1	1	1	0	0	3	2	#NULL!	4	4	1	1	4	4	4	3	2	2	2	#NULL!	2	1	2	1	2	4	4	4	2	4	4	4	4	4	3	4	3	3	2	4	2	3
2018	1	1	1	#NULL!	#NULL!	4	3	1	1	0	0	0	2	2	#NULL!	4	4	1	4	4	4	4	4	3	3	1	#NULL!	2	1	1	1	4	5	5	3	1	4	4	4	4	5	4	1	1	1	1	5	1	4
2018	1	1	1	#NULL!	#NULL!	5	1	1	1	1	0	0	2	99	#NULL!	4	5	1	2	5	4	5	3	1	3	1	#NULL!	2	2	#NULL!	#NULL!	#NULL!	5	5	4	1	4	4	4	4	5	1	2	1	1	3	3	3	5
2018	1	1	1	#NULL!	#NULL!	5	6	1	0	0	0	0	2	99	#NULL!	2	5	1	3	5	5	1	4	3	2	1	#NULL!	2	1	2	1	1	3	4	4	3	4	3	4	3	3	4	1	1	1	1	5	1	5
2018	1	1	1	#NULL!	#NULL!	6	8	1	0	0	1	1	2	2	#NULL!	3	5	1	2	5	5	3	3	3	2	3	#NULL!	2	1	1	2	2	4	4	4	3	4	4	3	4	5	4	2	4	3	2	2	3	4
2018	1	1	1	#NULL!	#NULL!	4	6	1	1	0	0	0	3	2	#NULL!	4	4	1	2	4	4	4	4	1	1	2	#NULL!	2	1	1	2	2	5	5	1	1	5	5	4	5	5	1	1	1	1	1	1	1	1
2018	1	1	1	#NULL!	#NULL!	6	4	1	0	0	0	0	2	2	#NULL!	3	5	2	2	4	2	1	3	3	1	3	#NULL!	1	1	2	2	2	4	4	4	3	4	4	4	4	5	1	1	1	1	1	5	1	5
2018	1	1	1	#NULL!	#NULL!	3	8	1	1	1	0	0	3	2	#NULL!	3	4	1	2	4	4	1	3	4	1	3	#NULL!	1	1	1	1	3	4	5	3	2	4	3	3	3	3	1	1	1	2	3	5	4	4
2018	1	1	1	#NULL!	#NULL!	4	10	1	1	0	1	0	2	2	#NULL!	4	4	1	2	4	4	4	2	1	2	2	#NULL!	2	1	1	1	3	4	4	3	1	3	3	3	3	4	4	2	2	2	2	3	2	2
2018	1	2	#NULL!	1	1	6	10	1	1	0	0	0	2	99	#NULL!	4	4	1	3	4	4	5	5	3	2	2	#NULL!	2	1	2	1	2	4	4	4	2	4	4	4	4	4	4	4	2	2	2	4	2	2
2018	1	1	1	#NULL!	#NULL!	6	6	1	1	1	0	1	2	2	#NULL!	3	3	1	1	3	4	4	4	3	2	3	#NULL!	2	1	1	1	3	4	4	2	3	4	4	4	4	5	4	2	2	2	2	3	2	2
2018	1	2	#NULL!	1	1	5	1	1	0	1	0	0	1	99	#NULL!	4	5	1	1	5	5	3	4	1	2	1	#NULL!	2	2	#NULL!	#NULL!	#NULL!	3	3	3	1	3	3	4	3	2	1	1	1	1	1	1	1	1
2018	1	1	1	#NULL!	#NULL!	5	3	1	0	0	0	0	3	2	#NULL!	4	4	1	3	4	4	5	5	1	2	1	#NULL!	2	2	#NULL!	#NULL!	#NULL!	4	4	2	1	4	4	4	4	2	1	1	1	1	1	5	1	1
2018	1	1	1	#NULL!	#NULL!	6	5	1	0	0	0	0	2	99	#NULL!	3	3	1	2	2	4	4	3	3	2	3	#NULL!	2	1	4	3	1	4	4	2	2	4	3	4	4	4	4	4	2	2	2	3	2	3
2018	1	1	1	#NULL!	#NULL!	6	3	1	1	1	0	0	2	3	#NULL!	4	4	1	4	4	4	4	4	2	3	1	#NULL!	1	1	1	1	1	4	4	2	2	4	4	4	4	5	1	2	3	2	1	3	3	3
2018	1	1	1	#NULL!	#NULL!	5	2	1	1	1	1	0	3	2	#NULL!	3	3	1	1	4	4	4	2	1	4	2	#NULL!	2	2	#NULL!	#NULL!	#NULL!	5	5	1	1	5	5	4	2	5	1	1	1	1	1	5	1	1
2018	1	2	#NULL!	1	1	4	8	1	1	0	1	0	1	2	#NULL!	3	3	1	2	3	3	3	4	4	1	4	#NULL!	2	1	1	1	2	5	5	3	1	3	2	3	4	4	2	2	2	2	2	1	2	2
2018	1	1	1	#NULL!	#NULL!	3	8	1	0	1	0	0	2	2	#NULL!	4	4	1	2	4	4	4	4	4	1	3	#NULL!	1	2	#NULL!	#NULL!	#NULL!	5	5	1	1	4	4	2	4	4	1	1	3	2	2	5	2	4
2018	1	1	1	#NULL!	#NULL!	7	6	1	1	1	1	1	3	2	#NULL!	3	4	1	3	4	4	4	4	4	2	3	#NULL!	2	1	2	3	2	5	5	1	1	5	5	5	5	5	1	1	1	1	1	1	1	1
2018	1	2	#NULL!	1	1	5	6	1	1	0	0	0	3	2	#NULL!	4	4	2	3	4	4	4	3	1	2	3	#NULL!	1	1	4	3	2	5	5	1	1	5	5	5	5	5	1	1	1	1	1	5	1	3
2018	1	1	1	#NULL!	#NULL!	6	13	1	0	0	0	0	3	2	#NULL!	4	4	1	2	4	4	4	3	3	2	3	#NULL!	1	1	2	2	2	4	4	3	2	4	4	4	4	3	4	3	3	3	2	3	2	3
2018	1	1	1	#NULL!	#NULL!	6	10	1	0	0	0	0	2	2	#NULL!	3	4	1	2	2	2	2	2	3	1	3	#NULL!	1	1	2	2	4	5	5	3	1	5	5	4	5	5	1	1	2	4	2	5	1	1
2018	1	1	1	#NULL!	#NULL!	5	2	0	1	1	0	0	3	3	#NULL!	4	4	1	3	4	4	5	5	1	3	1	#NULL!	2	1	1	1	2	5	5	3	1	4	4	4	4	5	1	1	1	1	4	1	1	1
2018	1	1	1	#NULL!	#NULL!	5	4	0	1	0	1	0	2	2	#NULL!	4	5	1	2	5	4	5	5	3	2	1	#NULL!	2	2	#NULL!	#NULL!	#NULL!	4	4	3	2	3	2	3	2	3	1	1	1	1	1	5	1	1
2018	1	1	1	#NULL!	#NULL!	5	2	1	1	1	0	0	3	2	#NULL!	4	4	1	2	4	4	4	4	1	1	1	#NULL!	2	2	#NULL!	#NULL!	#NULL!	4	4	2	2	4	3	4	3	4	2	2	2	2	2	2	4	2
2018	1	1	1	#NULL!	#NULL!	4	10	1	0	0	0	0	3	2	#NULL!	4	4	1	4	4	4	4	4	3	1	2	#NULL!	2	1	2	2	2	5	5	1	1	4	5	4	5	5	2	2	2	2	2	2	2	2
2018	1	1	1	#NULL!	#NULL!	6	5	1	1	0	1	0	2	2	#NULL!	3	2	1	3	2	4	5	5	3	2	3	#NULL!	1	1	2	1	3	5	5	1	3	4	4	4	5	4	3	1	3	2	3	5	3	1
2018	1	1	1	#NULL!	#NULL!	5	5	1	1	1	0	0	1	2	#NULL!	3	3	1	2	1	4	1	4	1	3	1	#NULL!	2	1	0	2	2	5	4	2	3	3	5	3	4	4	4	4	4	5	1	4	1	3
2018	1	2	#NULL!	1	1	4	3	1	0	0	0	0	1	99	#NULL!	3	4	2	2	4	4	4	4	1	4	3	#NULL!	2	1	1	2	0	5	5	1	1	5	5	5	3	5	1	1	1	1	1	1	1	1
2018	1	1	1	#NULL!	#NULL!	5	5	1	0	0	0	0	3	3	#NULL!	3	4	1	2	4	4	4	3	4	1	4	#NULL!	1	1	2	4	2	5	5	2	1	5	5	5	5	5	1	1	1	1	1	1	1	1
2018	1	2	#NULL!	1	1	7	2	1	0	0	0	0	2	99	#NULL!	3	3	1	2	2	4	5	4	2	2	2	#NULL!	1	1	2	3	2	5	5	1	4	5	5	5	5	5	1	1	1	1	1	1	1	1
2018	1	1	1	#NULL!	#NULL!	4	5	0	0	1	0	0	2	99	#NULL!	2	5	1	3	5	5	5	5	1	2	1	#NULL!	2	1	2	2	2	5	5	1	2	4	3	4	1	4	1	1	1	1	4	2	4	2
2018	1	1	1	#NULL!	#NULL!	4	20	0	1	0	0	0	3	2	#NULL!	4	4	1	2	4	4	4	4	3	1	1	#NULL!	2	1	4	2	2	4	4	2	1	4	4	3	4	4	2	2	2	2	2	2	2	2
2018	1	1	1	#NULL!	#NULL!	4	15	1	0	0	0	0	2	3	#NULL!	2	3	1	2	2	4	2	2	3	1	2	#NULL!	2	1	2	3	1	5	5	1	3	5	5	3	5	5	1	1	1	1	1	3	1	3
2018	1	1	1	#NULL!	#NULL!	4	2	1	1	0	0	0	2	2	#NULL!	4	4	1	3	2	4	4	4	1	2	1	#NULL!	2	2	#NULL!	#NULL!	#NULL!	4	4	5	1	4	4	4	4	4	2	1	2	4	5	1	5	3
2018	1	1	1	#NULL!	#NULL!	8	4	1	1	0	1	1	2	3	#NULL!	4	4	1	4	4	4	4	4	4	3	2	#NULL!	1	1	1	2	2	5	5	2	1	5	5	5	5	5	1	1	1	2	3	4	2	4
2018	1	1	1	#NULL!	#NULL!	5	6	1	0	0	0	0	2	3	#NULL!	4	5	1	2	5	3	1	1	4	1	3	#NULL!	2	2	#NULL!	#NULL!	#NULL!	4	4	3	1	3	3	4	3	4	4	3	2	3	2	5	2	3
2018	1	1	1	#NULL!	#NULL!	5	12	1	0	0	0	0	2	99	#NULL!	1	4	1	1	5	1	5	4	1	1	1	#NULL!	2	2	#NULL!	#NULL!	#NULL!	4	4	3	4	2	2	2	2	3	3	2	3	2	2	2	2	4
2018	1	2	#NULL!	1	1	4	2	1	1	1	0	0	2	2	#NULL!	1	5	1	1	5	4	5	3	1	2	1	#NULL!	2	3	#NULL!	#NULL!	#NULL!	3	4	3	2	4	3	4	3	4	2	1	2	3	3	5	2	3
2018	1	1	1	#NULL!	#NULL!	5	15	1	0	0	0	0	3	3	#NULL!	4	4	1	3	4	4	4	4	3	3	2	#NULL!	1	1	2	2	2	5	5	1	3	5	5	4	5	5	1	1	1	1	1	1	1	1
2018	1	1	1	#NULL!	#NULL!	6	5	1	1	0	0	0	2	99	#NULL!	3	3	1	3	2	4	4	4	2	2	1	#NULL!	2	1	1	1	4	4	4	3	2	4	3	4	4	4	1	1	1	2	3	4	1	4
2018	1	2	#NULL!	1	1	4	10	1	0	1	0	0	2	99	#NULL!	4	4	1	4	4	4	5	5	1	2	1	#NULL!	1	1	1	2	2	5	5	3	2	4	3	3	3	5	5	2	1	1	1	4	3	3
2018	1	1	1	#NULL!	#NULL!	5	2	1	0	0	1	0	3	2	#NULL!	4	4	1	3	2	2	3	2	2	2	2	#NULL!	2	2	#NULL!	#NULL!	#NULL!	3	5	3	3	5	4	4	3	3	3	1	1	1	1	1	1	1
2018	1	1	1	#NULL!	#NULL!	6	1	1	0	1	0	0	3	2	#NULL!	4	4	1	3	4	4	5	4	1	2	2	#NULL!	2	1	1	1	0	5	5	2	1	4	4	3	3	5	2	1	1	1	1	5	1	3
2018	1	1	1	#NULL!	#NULL!	5	10	1	1	0	0	0	2	2	#NULL!	2	5	1	1	5	4	5	2	1	2	2	#NULL!	2	3	#NULL!	#NULL!	#NULL!	4	4	3	2	4	4	4	4	4	4	3	2	3	3	3	3	5
2018	1	1	1	#NULL!	#NULL!	6	8	1	1	0	0	1	2	2	#NULL!	4	4	1	2	4	4	2	2	3	1	1	#NULL!	2	2	#NULL!	#NULL!	#NULL!	3	3	3	1	2	1	3	1	1	1	1	1	1	1	5	1	1
2018	1	1	1	#NULL!	#NULL!	5	9	1	0	1	1	0	3	2	#NULL!	4	5	1	2	5	4	3	2	1	2	4	#NULL!	2	1	2	1	2	5	5	1	1	5	5	3	5	5	2	1	1	1	1	5	1	5
2018	1	2	#NULL!	1	1	7	3	1	1	0	0	0	1	99	#NULL!	3	3	1	4	4	4	5	5	1	4	1	#NULL!	2	1	3	2	1	5	5	4	1	4	3	4	3	5	1	4	4	1	2	1	1	1
2018	1	2	#NULL!	1	1	8	1	1	1	0	0	0	3	99	#NULL!	2	2	1	2	3	3	1	4	4	2	3	#NULL!	1	1	2	2	2	5	5	1	3	3	3	5	5	5	5	3	1	1	1	1	1	1
2018	1	2	#NULL!	1	1	6	20	1	1	1	1	0	3	99	#NULL!	4	4	1	2	4	4	4	4	3	1	2	#NULL!	1	1	2	3	2	5	5	2	2	4	3	3	3	4	1	2	2	2	1	1	1	1
2018	1	1	1	#NULL!	#NULL!	5	6	1	1	0	0	0	3	2	#NULL!	2	5	1	3	5	5	5	3	3	3	2	#NULL!	2	2	#NULL!	#NULL!	#NULL!	5	5	3	4	3	4	3	4	4	2	2	2	2	2	2	2	4
2018	1	1	1	#NULL!	#NULL!	6	2	1	0	0	0	0	3	3	#NULL!	4	5	1	2	4	4	4	2	3	2	2	#NULL!	2	1	2	3	4	5	5	5	1	5	5	5	5	5	5	3	1	2	1	3	4	5
2018	1	1	1	#NULL!	#NULL!	5	12	1	1	1	1	0	2	2	#NULL!	4	4	1	2	4	4	4	4	2	2	2	#NULL!	1	1	1	2	2	5	5	1	1	4	4	3	4	4	1	1	1	1	1	5	1	1
2018	1	1	1	#NULL!	#NULL!	4	15	1	1	0	0	1	3	3	#NULL!	4	4	1	2	4	4	3	4	2	2	1	#NULL!	1	2	#NULL!	#NULL!	#NULL!	4	4	3	2	3	4	2	2	4	3	3	3	3	2	4	3	4
2018	1	1	1	#NULL!	#NULL!	4	20	1	1	0	0	1	3	3	#NULL!	4	4	1	2	4	4	4	4	3	2	3	#NULL!	2	1	2	2	2	5	5	1	1	2	5	3	5	5	2	2	2	2	2	5	2	4
2018	1	1	1	#NULL!	#NULL!	4	5	1	1	0	0	0	2	99	#NULL!	2	5	1	2	5	5	5	5	2	2	1	#NULL!	1	1	1	1	2	5	5	2	3	4	5	3	5	5	1	1	1	1	1	2	1	1
2018	1	1	1	#NULL!	#NULL!	5	15	1	1	1	0	1	3	2	#NULL!	2	4	1	1	4	4	4	4	2	4	1	#NULL!	2	1	3	2	2	5	5	3	2	5	5	5	5	5	3	1	1	1	1	1	1	4
2018	1	1	1	#NULL!	#NULL!	4	5	1	1	0	1	0	2	2	#NULL!	4	4	1	2	3	4	5	4	3	2	3	#NULL!	2	1	2	2	2	5	5	1	1	5	5	5	5	5	1	1	1	1	1	1	1	1
2018	1	2	#NULL!	1	1	3	15	1	0	0	0	0	2	2	#NULL!	4	4	1	3	4	4	4	4	3	2	2	#NULL!	2	1	2	1	2	5	5	1	1	5	5	4	5	5	2	1	1	1	1	3	1	1
2018	1	1	1	#NULL!	#NULL!	4	25	1	1	0	0	1	3	2	#NULL!	4	4	1	2	4	4	5	4	1	3	1	#NULL!	1	1	2	1	2	4	4	4	2	4	4	2	4	4	2	2	2	2	3	5	2	3
2018	1	1	1	#NULL!	#NULL!	4	10	0	1	0	1	0	2	2	#NULL!	4	4	4	4	4	4	4	4	2	2	2	#NULL!	2	2	#NULL!	#NULL!	#NULL!	5	5	4	1	5	3	4	4	5	3	4	3	3	3	5	1	3
2018	1	1	1	#NULL!	#NULL!	4	10	1	1	0	0	0	3	2	#NULL!	4	4	2	3	4	4	4	4	2	3	2	#NULL!	1	1	2	1	2	5	5	3	1	5	5	4	5	5	2	2	2	2	2	2	2	2
2018	1	1	1	#NULL!	#NULL!	5	4	1	0	0	0	0	3	2	#NULL!	3	5	1	1	5	1	1	1	1	1	4	#NULL!	2	1	2	2	2	5	5	1	1	5	5	4	5	5	2	1	3	1	1	2	1	2
2018	1	1	1	#NULL!	#NULL!	3	10	0	1	0	0	0	2	2	#NULL!	4	4	1	1	4	4	5	5	4	3	1	#NULL!	2	1	1	1	2	5	5	1	1	5	5	5	5	5	1	1	3	1	3	1	1	1
2018	1	1	1	#NULL!	#NULL!	5	4	1	1	0	0	0	1	99	#NULL!	3	3	1	2	4	4	2	2	3	2	1	#NULL!	2	1	2	2	1	1	1	1	2	5	5	5	3	5	2	1	2	1	1	2	2	3
2018	1	1	1	#NULL!	#NULL!	5	15	1	1	0	0	0	2	2	#NULL!	5	5	1	2	5	5	5	5	4	2	1	#NULL!	2	2	#NULL!	#NULL!	#NULL!	4	4	5	3	4	3	3	4	4	3	2	2	5	4	4	2	1
2018	1	1	1	2	#NULL!	4	8	1	1	1	1	0	3	2	#NULL!	3	5	1	3	5	4	2	2	1	2	2	#NULL!	2	2	#NULL!	#NULL!	#NULL!	3	4	3	2	4	4	4	3	3	5	1	1	1	1	4	1	3
2018	1	1	1	#NULL!	#NULL!	6	3	0	1	0	0	0	3	2	#NULL!	4	5	1	2	5	4	5	5	1	1	1	#NULL!	2	2	#NULL!	#NULL!	#NULL!	5	5	2	1	4	4	3	2	4	2	2	2	2	2	5	2	2
2018	1	1	1	#NULL!	#NULL!	4	3	1	0	0	0	0	2	2	#NULL!	2	4	5	2	4	4	4	4	2	2	1	#NULL!	1	1	1	1	3	4	4	4	2	4	4	4	4	4	4	2	2	2	2	2	2	2
2018	1	1	1	#NULL!	#NULL!	6	10	1	0	0	0	0	2	2	#NULL!	3	4	1	3	4	4	5	5	2	2	2	#NULL!	2	2	#NULL!	#NULL!	#NULL!	5	5	5	1	4	2	3	2	4	1	1	1	1	1	5	1	1
2018	1	1	1	#NULL!	#NULL!	3	10	1	0	1	0	0	1	99	#NULL!	2	2	1	1	1	1	1	2	1	2	1	#NULL!	1	1	1	1	3	3	4	2	3	3	3	4	3	4	4	2	2	2	3	2	2	3
2018	1	1	1	#NULL!	#NULL!	5	2	1	1	0	0	0	2	2	#NULL!	4	4	1	1	4	4	3	4	3	2	1	#NULL!	2	1	3	1	2	4	4	2	1	3	3	4	4	4	1	1	1	1	2	1	4	2
2018	1	1	1	#NULL!	#NULL!	5	3	1	1	1	0	0	2	99	#NULL!	3	4	1	1	3	5	3	4	2	3	1	#NULL!	1	2	#NULL!	#NULL!	#NULL!	4	4	4	2	3	4	3	4	4	2	2	2	2	4	3	5	3
2018	1	1	1	#NULL!	#NULL!	5	10	1	1	0	0	0	3	2	#NULL!	4	4	1	1	4	4	1	4	1	3	1	#NULL!	2	3	#NULL!	#NULL!	#NULL!	3	3	3	1	3	3	3	2	2	4	2	2	3	2	5	2	4
2018	1	2	#NULL!	1	1	5	4	1	1	1	0	0	3	2	#NULL!	3	4	2	2	4	4	2	3	1	1	1	#NULL!	2	1	1	1	1	4	4	1	1	3	3	2	2	5	1	4	1	1	1	5	1	1
2018	1	1	1	#NULL!	#NULL!	5	9	1	0	0	0	0	3	2	#NULL!	4	4	1	2	4	4	1	4	1	3	2	#NULL!	2	2	#NULL!	#NULL!	#NULL!	4	4	3	1	5	4	4	4	5	2	2	2	2	2	5	4	4
2018	1	1	1	#NULL!	#NULL!	3	9	1	0	0	0	0	3	2	#NULL!	4	4	1	2	1	4	5	5	1	1	1	#NULL!	1	1	2	1	4	5	5	4	2	3	4	2	4	4	4	2	2	2	4	5	3	4
2018	1	1	1	#NULL!	#NULL!	5	4	1	0	0	0	0	3	2	#NULL!	4	5	1	3	5	4	5	4	1	1	3	#NULL!	2	1	2	2	2	4	4	2	2	4	4	4	4	3	1	1	1	1	1	2	2	2
2018	1	1	1	#NULL!	#NULL!	4	2	1	0	1	1	0	2	3	#NULL!	4	4	1	3	4	4	1	2	3	2	3	#NULL!	2	1	2	2	2	1	1	1	1	1	1	4	4	1	1	1	1	1	1	5	2	2
2018	1	1	1	#NULL!	#NULL!	6	10	1	1	0	0	0	2	99	#NULL!	4	4	1	2	4	4	2	4	4	3	1	#NULL!	1	2	#NULL!	#NULL!	#NULL!	5	5	4	3	3	5	3	3	4	3	2	3	4	4	4	2	3
2018	1	1	1	#NULL!	#NULL!	5	20	1	1	1	0	1	3	2	#NULL!	4	5	1	2	5	4	5	4	2	2	1	#NULL!	2	1	4	1	2	5	5	3	1	5	5	3	5	4	2	1	1	1	1	3	1	3
2018	1	1	1	#NULL!	#NULL!	5	3	1	1	1	1	1	1	3	#NULL!	3	3	1	2	3	4	4	4	1	2	2	#NULL!	1	1	1	3	2	1	1	3	3	4	3	4	4	2	3	1	1	1	3	3	2	3
2018	1	1	1	#NULL!	#NULL!	5	8	1	1	0	1	0	3	2	#NULL!	3	4	1	2	4	4	2	1	3	1	3	#NULL!	1	1	1	2	2	5	5	1	2	4	4	4	4	4	1	1	1	1	1	4	1	5
2018	1	1	1	#NULL!	#NULL!	5	19	1	1	1	0	0	3	2	#NULL!	4	4	1	4	4	4	4	4	4	4	4	#NULL!	1	1	1	1	4	4	4	2	1	1	1	3	1	5	2	1	1	1	1	4	1	1
2018	1	2	#NULL!	1	1	4	1	1	0	0	0	0	2	3	#NULL!	4	4	1	4	4	4	4	4	1	1	1	#NULL!	1	1	2	2	4	4	4	2	2	2	3	4	4	4	1	1	5	3	4	1	4	3
2018	1	1	1	#NULL!	#NULL!	2	3	1	0	0	0	0	3	2	#NULL!	4	4	1	2	1	4	5	1	1	2	1	#NULL!	2	3	#NULL!	#NULL!	#NULL!	4	4	5	1	4	3	3	2	4	3	3	2	4	4	4	3	4
2018	1	1	1	#NULL!	#NULL!	5	15	0	1	1	0	0	3	2	#NULL!	4	4	1	3	4	4	4	4	3	2	1	#NULL!	2	1	2	1	2	5	5	4	1	4	4	4	4	4	2	1	3	1	2	3	4	4
2018	1	1	1	#NULL!	#NULL!	6	6	1	1	0	1	0	3	2	#NULL!	4	4	1	3	4	4	4	4	2	3	2	#NULL!	1	1	2	2	2	5	5	2	2	5	5	3	5	5	1	1	1	1	2	5	2	2
2018	1	1	1	#NULL!	#NULL!	5	10	1	0	0	0	0	3	3	#NULL!	3	3	1	3	4	4	4	2	4	1	4	#NULL!	1	1	2	3	4	5	5	1	3	4	4	3	4	4	2	1	1	1	1	5	3	3
2018	1	2	#NULL!	1	1	6	30	1	1	1	0	1	2	99	#NULL!	2	2	1	2	1	3	1	3	1	1	1	#NULL!	2	1	1	2	2	5	5	1	3	1	3	4	3	4	1	1	1	1	1	1	1	1
2018	1	1	1	#NULL!	#NULL!	4	10	1	0	1	0	0	2	99	#NULL!	4	4	1	3	4	4	3	4	3	1	1	#NULL!	2	1	2	1	2	5	5	4	2	2	5	4	5	2	2	2	2	2	4	4	3	2
2018	1	1	1	#NULL!	#NULL!	5	3	1	0	1	0	0	2	2	#NULL!	3	5	1	1	5	4	4	4	4	4	3	#NULL!	2	1	1	2	2	5	5	2	1	3	5	4	5	4	3	2	2	2	2	2	2	2
2018	1	1	1	#NULL!	#NULL!	6	10	1	1	0	0	0	3	2	#NULL!	2	5	5	2	5	4	4	1	1	2	3	#NULL!	1	2	#NULL!	#NULL!	#NULL!	5	5	1	1	3	4	4	3	5	1	1	1	1	1	1	3	5
2018	1	1	1	#NULL!	#NULL!	6	1	1	0	0	0	0	1	2	#NULL!	4	5	1	1	5	4	1	1	4	2	4	#NULL!	2	1	1	2	2	4	4	4	2	4	4	4	4	4	2	5	2	4	2	5	2	2
2018	1	1	1	#NULL!	#NULL!	5	5	1	0	0	0	0	3	2	#NULL!	4	4	1	2	2	4	5	2	4	1	4	#NULL!	1	1	2	2	2	5	5	1	1	5	5	5	5	5	1	1	1	1	1	5	1	4
2018	1	1	1	#NULL!	#NULL!	3	4	1	0	0	0	0	3	2	#NULL!	4	5	1	2	5	4	4	2	2	3	4	#NULL!	2	2	#NULL!	#NULL!	#NULL!	5	5	3	1	4	4	3	1	3	4	1	1	1	4	1	2	5
2018	1	1	1	#NULL!	#NULL!	4	3	1	1	0	0	0	2	2	#NULL!	3	4	1	1	5	2	5	4	3	3	2	#NULL!	2	1	2	1	2	4	4	1	3	3	4	4	5	4	1	1	1	1	1	1	1	1
2018	1	1	1	#NULL!	#NULL!	7	1	1	1	0	0	0	3	2	#NULL!	4	4	1	3	4	4	4	2	1	1	1	#NULL!	2	3	#NULL!	#NULL!	#NULL!	3	3	3	1	3	3	3	1	3	4	3	1	1	1	4	2	3
2018	1	2	#NULL!	1	1	4	6	1	1	1	1	0	3	2	#NULL!	3	3	1	2	4	4	4	4	1	2	3	#NULL!	1	1	2	2	2	5	5	2	1	5	5	5	5	5	1	1	1	3	1	4	4	4
2018	1	1	1	#NULL!	#NULL!	5	25	1	0	0	0	0	3	2	#NULL!	4	4	1	2	4	4	4	4	4	1	3	#NULL!	2	2	#NULL!	#NULL!	#NULL!	4	4	3	1	4	4	4	3	4	5	1	1	1	1	5	1	5
2018	1	1	1	#NULL!	#NULL!	3	6	1	1	1	0	0	3	2	#NULL!	4	4	1	3	4	4	3	3	1	2	1	#NULL!	2	1	2	1	2	5	5	1	1	5	5	5	5	5	1	1	1	1	2	2	1	4
2018	1	1	1	#NULL!	#NULL!	4	10	1	1	0	0	1	1	2	#NULL!	4	5	1	4	5	4	4	4	1	3	1	#NULL!	1	1	1	2	2	5	5	2	1	5	5	4	5	5	2	1	4	1	2	5	1	2
2018	1	1	1	#NULL!	#NULL!	5	1	1	0	0	1	0	3	2	#NULL!	4	5	1	2	5	5	2	2	1	4	3	#NULL!	2	3	#NULL!	#NULL!	#NULL!	5	5	3	1	5	5	5	1	5	5	1	1	1	1	1	1	1
2018	1	1	1	#NULL!	#NULL!	7	18	1	0	0	0	0	2	3	#NULL!	3	4	1	3	4	4	4	4	4	1	4	#NULL!	1	1	2	2	2	5	5	1	3	5	5	4	5	5	1	1	1	1	1	1	1	4
2018	1	1	1	#NULL!	#NULL!	5	16	1	1	1	1	1	2	99	#NULL!	4	4	1	3	3	4	4	4	3	3	3	#NULL!	1	1	2	2	2	5	5	1	2	4	5	4	4	5	3	1	1	1	1	1	1	1
2018	1	1	1	#NULL!	#NULL!	4	6	1	0	0	0	0	2	2	#NULL!	4	4	1	2	4	4	4	2	3	1	3	#NULL!	2	1	2	2	2	5	5	3	1	5	5	3	5	5	1	1	1	1	1	5	1	1
2018	1	1	1	#NULL!	#NULL!	6	2	1	1	0	0	0	2	2	#NULL!	4	4	1	2	4	4	5	4	2	2	2	#NULL!	2	1	1	1	1	5	5	3	1	1	5	5	5	4	4	3	3	3	4	4	4	1
2018	1	1	1	#NULL!	#NULL!	5	1	1	1	0	0	0	3	2	#NULL!	4	4	1	2	4	4	1	3	4	2	4	#NULL!	2	1	2	2	2	5	5	2	2	3	5	3	5	4	1	1	3	1	1	1	2	5
2018	1	1	1	#NULL!	#NULL!	5	5	1	1	0	1	0	2	2	#NULL!	4	5	1	1	5	4	3	1	4	1	4	#NULL!	1	1	2	2	1	5	5	3	1	3	3	5	5	5	1	5	3	1	2	5	4	5
2018	1	1	1	#NULL!	#NULL!	4	7	1	1	1	1	0	3	2	#NULL!	3	4	1	3	4	4	4	4	2	3	1	#NULL!	1	1	2	1	1	4	5	2	1	4	3	3	4	4	2	2	2	2	2	3	2	2
2018	1	1	1	#NULL!	#NULL!	5	4	1	1	0	0	0	2	3	#NULL!	4	4	1	2	4	4	5	2	3	2	2	#NULL!	1	1	2	3	2	5	5	1	1	5	5	5	5	5	1	1	1	1	1	1	1	1
2018	1	1	1	#NULL!	#NULL!	5	4	1	0	0	0	0	2	2	#NULL!	3	5	1	2	5	3	2	2	4	1	4	#NULL!	2	1	2	3	2	5	5	3	2	4	4	4	4	4	3	3	2	1	1	4	3	3
2018	1	1	1	#NULL!	#NULL!	5	1	0	1	0	0	0	2	2	#NULL!	4	5	1	4	5	5	5	5	1	3	1	#NULL!	2	1	1	1	3	5	5	5	1	4	4	4	4	4	2	2	2	3	5	4	4	3
2018	1	1	1	#NULL!	#NULL!	5	30	0	1	1	1	0	2	2	#NULL!	3	4	1	2	4	4	4	4	3	2	2	#NULL!	1	1	2	2	0	1	1	3	2	4	5	4	5	5	3	2	2	2	2	3	2	4
2018	1	1	1	#NULL!	#NULL!	3	6	1	1	0	0	0	3	2	#NULL!	4	5	2	1	5	4	4	4	1	2	2	#NULL!	2	2	#NULL!	#NULL!	#NULL!	5	5	4	1	3	5	3	3	4	4	3	2	2	4	2	2	4
2018	1	1	1	#NULL!	#NULL!	5	5	1	0	1	0	0	2	2	#NULL!	4	4	1	1	4	4	1	4	4	4	2	#NULL!	1	1	2	1	2	5	5	3	1	5	4	4	5	5	3	1	1	1	4	5	5	1
2018	1	1	1	#NULL!	#NULL!	4	12	1	0	0	0	0	2	2	#NULL!	4	5	5	4	5	4	4	4	2	1	#NULL!	#NULL!	1	1	1	2	4	5	5	1	2	4	5	3	5	5	1	1	1	1	1	1	1	1
2018	1	1	1	#NULL!	#NULL!	5	3	1	1	1	0	0	3	2	#NULL!	2	3	1	2	3	4	1	4	4	3	2	#NULL!	2	1	2	1	0	5	5	4	1	5	5	5	5	5	1	5	1	1	1	1	4	4
2018	1	1	1	#NULL!	#NULL!	4	1	1	0	0	0	0	2	2	#NULL!	4	4	1	2	4	4	5	4	2	2	1	#NULL!	2	2	#NULL!	#NULL!	#NULL!	4	4	2	3	4	2	4	2	3	2	2	2	2	2	4	2	2
2018	1	1	1	#NULL!	#NULL!	4	10	1	0	0	1	0	3	2	#NULL!	4	4	1	4	4	4	4	4	3	1	3	#NULL!	2	1	2	2	0	5	5	1	1	3	3	5	5	5	1	1	1	1	1	5	1	1
2018	1	1	1	#NULL!	#NULL!	3	8	1	0	0	0	0	3	3	#NULL!	4	4	1	4	1	5	1	4	1	4	2	#NULL!	2	3	#NULL!	#NULL!	#NULL!	4	4	4	2	4	4	4	4	4	2	2	2	2	2	2	2	2
2018	1	1	1	#NULL!	#NULL!	4	2	1	0	0	0	0	2	2	#NULL!	3	4	1	2	4	4	1	4	4	2	4	#NULL!	2	2	#NULL!	#NULL!	#NULL!	4	4	5	2	5	4	5	3	2	1	5	1	1	1	4	1	4
2018	1	2	#NULL!	1	1	6	15	1	1	0	0	0	2	99	#NULL!	4	5	1	2	5	4	4	4	4	1	1	#NULL!	1	1	2	1	2	5	5	1	2	3	3	3	3	4	3	2	2	2	2	4	2	3
2018	1	1	1	#NULL!	#NULL!	5	10	1	0	0	0	0	3	3	#NULL!	1	1	1	4	5	5	5	4	4	1	4	#NULL!	2	1	2	2	1	5	5	1	2	5	2	3	2	5	1	1	1	1	1	1	1	1
2018	1	1	1	#NULL!	#NULL!	4	19	1	1	1	0	0	3	2	#NULL!	4	4	1	2	4	4	3	4	2	2	1	#NULL!	1	1	1	2	2	4	4	3	1	3	3	3	4	4	3	2	3	3	4	2	4	3
2018	1	1	1	#NULL!	#NULL!	4	20	1	1	0	1	0	2	3	#NULL!	3	4	1	2	4	4	4	5	4	4	3	#NULL!	1	3	#NULL!	#NULL!	#NULL!	3	3	5	3	4	4	4	3	4	4	5	4	5	1	3	2	2
2018	1	2	#NULL!	1	1	6	4	1	0	0	0	0	2	3	#NULL!	2	3	1	1	3	3	3	2	4	3	4	#NULL!	2	1	2	3	1	5	5	1	3	5	5	4	5	5	2	2	2	2	1	4	1	2
2018	1	1	1	#NULL!	#NULL!	3	3	1	1	0	0	0	3	2	#NULL!	2	2	1	2	2	2	5	3	1	2	1	#NULL!	2	1	1	1	2	4	4	3	2	3	4	3	4	3	3	4	2	2	2	2	2	2
2018	1	1	1	#NULL!	#NULL!	5	18	1	0	1	0	0	2	2	#NULL!	4	4	1	3	4	4	4	4	2	1	2	#NULL!	2	1	1	2	2	3	3	2	1	4	3	4	4	2	1	1	1	1	1	5	1	1
2018	1	1	1	#NULL!	#NULL!	3	4	0	1	0	0	0	3	2	#NULL!	4	4	1	3	2	4	5	4	1	4	1	#NULL!	2	2	#NULL!	#NULL!	#NULL!	5	5	2	1	4	5	4	4	5	2	1	1	1	1	5	1	2
2018	1	1	1	#NULL!	#NULL!	6	4	1	0	0	0	0	2	2	#NULL!	3	5	3	4	4	4	4	4	3	1	1	#NULL!	1	2	#NULL!	#NULL!	#NULL!	4	4	4	2	2	4	4	2	2	2	2	2	2	4	2	2	2
2018	1	2	#NULL!	1	1	4	10	1	0	0	0	0	3	99	#NULL!	3	3	1	2	4	4	4	4	1	2	2	#NULL!	2	2	#NULL!	#NULL!	#NULL!	4	4	1	1	3	3	4	3	4	2	2	2	2	2	5	2	2
2018	1	1	1	#NULL!	#NULL!	6	15	1	0	1	0	1	1	2	#NULL!	4	4	1	4	4	4	4	4	1	2	3	#NULL!	1	1	1	3	1	5	5	1	1	2	4	3	4	5	1	1	1	1	1	1	1	1
2018	1	1	1	#NULL!	#NULL!	6	1	1	0	0	0	0	3	2	#NULL!	3	4	1	3	4	4	4	4	3	1	3	#NULL!	2	1	1	2	2	5	5	4	4	4	4	4	5	5	2	4	2	2	2	4	2	2
2018	1	1	1	#NULL!	#NULL!	5	2	1	1	0	0	0	2	2	#NULL!	2	5	1	2	5	4	4	4	4	2	4	#NULL!	2	2	#NULL!	#NULL!	#NULL!	5	5	2	4	4	2	4	2	4	2	2	2	2	2	5	2	2
2018	1	1	1	#NULL!	#NULL!	6	5	1	0	0	0	0	2	3	#NULL!	4	4	1	3	4	4	3	3	3	1	3	#NULL!	1	1	2	2	2	5	5	2	1	4	4	4	5	5	3	2	2	2	2	2	3	2
2018	1	1	1	#NULL!	#NULL!	3	30	0	1	0	0	0	3	2	#NULL!	3	3	1	3	3	4	5	5	3	2	1	#NULL!	2	1	1	1	1	4	4	3	3	4	4	3	4	4	2	2	2	2	3	2	2	3
2018	1	1	1	#NULL!	#NULL!	6	4	1	0	0	0	0	3	2	#NULL!	3	3	1	2	4	4	5	3	4	2	4	#NULL!	2	1	2	2	2	5	5	1	3	5	5	5	3	5	1	1	1	1	1	1	1	1
2018	1	1	1	#NULL!	#NULL!	4	10	1	1	0	0	0	2	2	#NULL!	1	5	1	3	5	5	5	4	1	2	2	#NULL!	2	3	#NULL!	#NULL!	#NULL!	3	3	1	1	3	2	2	1	2	1	1	1	1	1	4	1	1
2018	1	1	1	#NULL!	#NULL!	5	8	1	0	0	0	0	2	3	#NULL!	2	4	1	2	4	4	1	3	4	3	3	#NULL!	2	1	4	1	4	5	5	1	3	3	4	4	5	5	1	1	1	1	1	1	1	1
2018	1	1	1	#NULL!	#NULL!	7	5	1	1	1	0	0	3	3	#NULL!	3	3	1	2	3	4	1	2	3	2	2	#NULL!	1	1	2	4	2	5	5	1	2	3	5	5	5	5	1	1	1	1	1	5	1	1
2018	1	2	#NULL!	1	1	6	3	1	1	0	0	0	2	99	#NULL!	4	4	1	2	4	4	5	5	2	2	1	#NULL!	2	1	2	1	2	4	4	2	2	4	3	3	3	4	4	2	3	2	2	2	2	2
2018	1	1	1	#NULL!	#NULL!	5	1	1	1	1	0	0	3	3	#NULL!	4	4	1	4	4	4	4	4	1	2	1	#NULL!	2	3	#NULL!	#NULL!	#NULL!	5	4	1	1	3	5	3	5	4	1	1	2	1	2	4	2	2
2018	1	1	1	#NULL!	#NULL!	5	7	1	1	0	1	0	2	2	#NULL!	4	4	1	2	4	4	4	2	2	1	1	#NULL!	1	1	1	3	2	5	4	2	1	3	3	4	5	5	3	1	1	1	5	1	1	3
2018	1	1	1	#NULL!	#NULL!	3	7	1	0	0	0	1	2	2	#NULL!	4	4	1	1	4	4	5	5	2	4	1	#NULL!	2	2	#NULL!	#NULL!	#NULL!	3	4	4	2	3	3	3	3	3	4	2	2	2	3	4	3	3
2018	1	1	1	#NULL!	#NULL!	6	10	1	1	0	0	1	3	3	#NULL!	4	4	1	3	4	4	3	3	2	2	2	#NULL!	1	1	2	1	4	5	5	1	1	5	5	4	4	5	1	1	3	2	3	4	4	3
2018	1	1	1	#NULL!	#NULL!	7	35	1	0	0	0	0	2	2	#NULL!	3	4	1	2	4	4	4	4	3	1	3	#NULL!	2	1	2	1	4	5	5	2	3	5	5	5	5	5	2	2	2	2	2	5	2	2
2018	1	1	1	#NULL!	#NULL!	5	9	1	1	1	1	0	3	2	#NULL!	4	4	1	3	4	4	1	4	1	1	2	#NULL!	2	1	2	2	2	5	5	1	1	4	5	5	5	5	1	1	1	1	1	1	1	1
2018	1	1	1	#NULL!	#NULL!	6	1	1	1	0	0	0	2	99	#NULL!	3	4	1	2	4	2	5	4	3	1	1	#NULL!	2	1	2	2	2	5	5	1	2	4	4	3	4	5	1	1	1	1	1	3	1	4
2018	1	1	1	#NULL!	#NULL!	5	15	1	1	1	0	1	2	3	#NULL!	4	4	1	3	4	4	5	4	3	1	2	#NULL!	2	1	0	1	2	5	5	3	1	5	5	2	5	3	1	5	3	1	1	5	1	5
2018	1	1	1	#NULL!	#NULL!	6	7	1	0	0	0	0	3	2	#NULL!	2	4	1	2	4	4	4	4	1	2	4	#NULL!	1	1	4	1	2	5	5	2	3	4	4	4	4	5	1	1	2	2	2	2	2	2
2018	1	2	#NULL!	1	1	4	20	1	1	1	0	0	2	99	#NULL!	4	4	4	4	4	4	4	4	1	1	1	#NULL!	2	1	2	2	2	5	5	1	1	3	3	4	4	5	1	1	1	1	1	1	1	3
2018	1	1	1	#NULL!	#NULL!	6	1	1	0	0	0	0	2	3	#NULL!	4	5	1	3	5	4	5	5	3	3	3	#NULL!	2	2	#NULL!	#NULL!	#NULL!	4	4	3	4	4	4	4	4	4	3	2	2	2	2	3	2	2
2018	1	1	1	#NULL!	#NULL!	4	16	1	1	1	0	0	2	99	#NULL!	4	5	1	3	5	3	5	5	2	1	1	#NULL!	1	1	4	2	4	5	5	2	2	4	5	4	5	5	1	1	3	1	4	4	1	4
2018	1	1	1	#NULL!	#NULL!	6	4	1	1	0	0	1	3	2	#NULL!	4	5	2	1	5	4	5	5	1	2	1	#NULL!	1	1	1	2	2	5	5	1	1	3	4	4	5	5	3	1	1	1	1	4	1	3
2018	1	1	1	#NULL!	#NULL!	5	4	1	1	1	0	0	2	2	#NULL!	3	5	1	2	5	3	5	4	2	3	2	#NULL!	2	2	#NULL!	#NULL!	#NULL!	5	5	3	5	5	5	3	3	5	5	1	1	5	5	5	5	5
2018	1	2	#NULL!	1	1	5	9	1	0	1	1	0	3	99	#NULL!	4	4	1	2	3	4	1	4	1	3	3	#NULL!	1	3	#NULL!	#NULL!	#NULL!	5	5	3	1	3	3	5	3	5	2	2	2	2	2	2	2	2
2018	1	2	#NULL!	1	1	6	2	1	0	0	0	0	2	2	#NULL!	4	4	1	1	2	4	1	5	2	2	2	#NULL!	2	2	#NULL!	#NULL!	#NULL!	4	4	5	2	4	5	4	3	4	4	1	4	5	3	5	3	4
2018	1	2	#NULL!	1	1	5	10	1	1	0	0	0	2	99	#NULL!	3	5	1	2	5	3	1	3	2	1	1	#NULL!	2	1	1	2	4	5	5	3	3	4	4	4	4	4	1	1	3	1	1	4	1	1
2018	1	1	1	#NULL!	#NULL!	5	8	1	0	0	0	0	1	2	#NULL!	3	4	1	1	2	4	3	4	1	1	4	#NULL!	1	1	1	2	2	5	5	1	1	5	5	4	5	5	1	1	1	1	1	1	1	1
2018	1	1	1	#NULL!	#NULL!	4	2	1	1	1	0	0	2	2	#NULL!	4	5	1	1	5	4	5	5	1	1	1	#NULL!	2	2	#NULL!	#NULL!	#NULL!	4	4	5	2	4	3	3	3	4	4	3	3	4	3	5	2	3
2018	1	1	1	#NULL!	#NULL!	5	5	1	1	1	1	0	3	2	#NULL!	4	5	1	2	4	4	5	2	4	3	2	#NULL!	1	1	2	2	2	5	5	3	4	5	4	4	5	3	3	3	3	2	1	5	1	1
2018	1	1	1	#NULL!	#NULL!	3	4	1	0	0	0	0	3	2	#NULL!	4	5	1	2	5	4	4	4	1	2	1	#NULL!	2	3	#NULL!	#NULL!	#NULL!	3	3	5	1	3	3	3	3	3	1	1	1	1	5	1	1	3
2018	1	1	1	#NULL!	#NULL!	4	1	1	1	0	0	0	3	2	#NULL!	4	4	1	1	4	4	1	4	1	3	1	#NULL!	1	1	2	1	2	5	5	1	1	4	5	4	5	5	4	2	1	1	1	4	1	2
2018	1	2	#NULL!	1	1	5	5	1	0	0	1	0	3	99	#NULL!	3	4	1	3	4	4	5	5	3	3	2	#NULL!	1	1	2	1	2	5	5	2	1	4	3	4	3	5	4	1	2	2	2	5	2	2
2018	1	1	1	#NULL!	#NULL!	6	8	1	0	0	0	0	3	2	#NULL!	3	3	1	3	4	4	1	2	4	3	3	#NULL!	1	1	2	1	2	5	5	1	3	5	4	4	3	4	1	1	1	1	1	4	1	5
2018	1	1	1	#NULL!	#NULL!	5	4	1	1	0	0	0	2	2	#NULL!	4	5	1	4	5	4	5	4	1	2	1	#NULL!	1	2	#NULL!	#NULL!	#NULL!	3	3	3	1	3	3	3	3	3	1	1	1	5	1	5	1	3
2018	1	1	1	#NULL!	#NULL!	5	3	1	0	0	0	0	3	2	#NULL!	4	4	1	3	4	4	3	4	1	2	3	#NULL!	2	1	2	2	2	5	5	1	2	4	5	4	5	4	1	1	1	1	1	3	1	2
2018	1	1	1	#NULL!	#NULL!	5	4	1	0	0	0	0	2	99	#NULL!	4	4	1	2	4	4	5	4	3	2	1	#NULL!	2	1	3	2	2	5	5	1	1	4	5	4	5	5	1	1	1	1	1	1	1	1
2018	1	1	1	#NULL!	#NULL!	6	32	1	1	0	0	0	2	99	#NULL!	4	4	1	4	4	4	4	4	1	1	1	#NULL!	1	1	1	1	2	4	4	2	2	2	4	4	2	4	1	1	1	1	1	4	1	1
2018	1	1	1	#NULL!	#NULL!	4	12	1	0	0	1	1	2	2	#NULL!	4	4	1	4	4	4	4	4	3	1	2	#NULL!	2	1	2	2	2	5	5	3	1	4	5	4	5	5	4	1	3	2	2	2	1	1
2018	1	1	1	#NULL!	#NULL!	5	2	1	0	1	0	0	2	3	#NULL!	3	3	1	2	1	4	5	5	3	2	1	#NULL!	2	1	2	1	1	4	4	3	1	3	4	3	4	4	4	2	1	3	3	2	4	5
2018	1	1	1	#NULL!	#NULL!	4	7	1	1	0	0	0	2	3	#NULL!	4	1	1	3	4	4	5	4	3	3	1	#NULL!	2	2	#NULL!	#NULL!	#NULL!	5	5	5	1	4	4	3	2	4	1	1	1	1	5	1	5	5
2018	1	1	1	#NULL!	#NULL!	5	8	1	1	0	0	1	3	3	#NULL!	3	4	1	2	4	4	4	3	4	2	3	#NULL!	1	1	2	2	2	5	5	1	1	5	5	5	5	5	1	1	1	1	1	1	1	1
2018	1	1	1	#NULL!	#NULL!	4	2	1	0	1	0	0	2	2	#NULL!	3	5	1	2	5	2	5	4	1	4	1	#NULL!	1	1	1	2	3	4	4	5	3	4	3	4	4	4	4	5	4	4	5	3	5	1
2018	1	2	#NULL!	1	1	4	4	1	1	0	0	0	3	2	#NULL!	4	4	1	3	4	4	4	4	1	2	3	#NULL!	2	1	2	3	0	5	5	3	1	3	3	5	3	4	4	4	1	1	1	1	1	4
2018	1	2	#NULL!	1	1	5	10	1	1	1	0	0	2	3	#NULL!	2	2	1	2	2	2	2	2	3	3	1	#NULL!	2	1	1	1	2	5	5	5	3	5	5	5	5	5	3	3	3	3	3	5	3	3
2018	1	1	1	#NULL!	#NULL!	6	7	1	0	0	0	0	3	3	#NULL!	3	4	1	1	4	4	4	4	1	2	4	#NULL!	2	1	1	2	2	5	5	1	1	4	4	4	5	5	1	1	1	1	1	1	1	1
2018	1	1	1	#NULL!	#NULL!	4	1	0	1	0	0	0	3	99	#NULL!	4	4	1	4	1	1	5	5	4	3	1	#NULL!	2	3	#NULL!	#NULL!	#NULL!	3	3	1	2	2	3	2	1	2	4	1	1	1	1	2	1	4
2018	1	1	1	#NULL!	#NULL!	4	15	1	1	1	0	0	3	2	#NULL!	3	4	1	2	4	4	1	2	1	2	1	#NULL!	1	2	#NULL!	#NULL!	#NULL!	3	4	3	2	4	3	4	3	4	4	1	1	1	1	4	3	3
2018	1	1	1	#NULL!	#NULL!	6	8	1	0	0	0	0	2	2	#NULL!	4	4	1	2	2	4	4	4	2	1	2	#NULL!	1	1	1	4	2	5	5	1	1	3	5	4	5	5	1	1	1	1	4	4	3	3
2018	1	1	1	#NULL!	#NULL!	5	3	1	1	1	0	0	3	2	#NULL!	2	2	1	1	5	4	5	5	2	2	1	#NULL!	2	1	3	1	1	4	4	2	4	3	2	4	4	4	3	2	2	2	3	5	3	2
2018	1	1	1	#NULL!	#NULL!	5	10	1	0	0	0	0	3	3	#NULL!	2	3	1	1	4	4	3	3	1	1	1	#NULL!	2	1	2	1	2	5	5	1	1	5	5	3	5	4	2	1	1	1	1	1	1	2
2018	1	1	1	#NULL!	#NULL!	4	2	1	0	1	0	0	3	3	#NULL!	4	5	1	1	5	4	5	5	2	2	2	#NULL!	2	2	#NULL!	#NULL!	#NULL!	5	5	1	1	5	5	5	5	5	2	4	1	1	5	1	5	4
2018	1	1	1	#NULL!	#NULL!	6	10	1	1	0	1	1	2	2	#NULL!	4	4	1	3	4	4	2	4	4	4	2	#NULL!	1	1	1	3	2	5	5	2	1	5	5	5	5	4	2	1	1	1	1	1	1	1
2018	1	1	1	#NULL!	#NULL!	5	3	1	1	0	0	0	3	2	#NULL!	4	5	1	3	5	4	4	4	2	2	2	#NULL!	2	1	1	2	2	4	4	3	3	4	4	4	4	4	4	2	1	2	5	5	2	2
2018	1	1	1	#NULL!	#NULL!	2	2	1	0	0	0	0	3	2	#NULL!	4	5	1	4	5	5	5	4	4	1	2	#NULL!	2	1	2	1	0	5	5	1	1	3	3	3	3	5	1	1	1	1	1	4	1	1
2018	1	1	1	#NULL!	#NULL!	4	6	1	0	0	1	0	3	2	#NULL!	4	4	1	5	4	4	4	3	1	2	3	#NULL!	2	1	2	2	2	5	5	2	1	5	5	4	5	3	1	2	1	1	4	5	1	1
2018	1	1	1	#NULL!	#NULL!	6	3	1	1	0	0	0	3	2	#NULL!	3	5	1	2	5	4	5	5	2	3	2	#NULL!	2	1	1	3	2	5	5	1	1	5	5	5	5	5	1	1	2	4	1	1	1	1
2018	1	1	1	#NULL!	#NULL!	5	15	1	0	0	0	0	2	3	#NULL!	4	4	1	3	4	4	4	4	4	2	3	#NULL!	1	1	2	2	4	5	5	1	1	5	5	4	5	3	2	2	2	2	3	5	3	3
2018	1	1	1	#NULL!	#NULL!	5	4	1	0	1	1	0	3	99	#NULL!	3	4	1	2	5	1	1	4	2	2	2	#NULL!	2	1	2	1	2	5	5	1	1	5	4	4	3	3	1	1	1	1	1	1	1	1
2018	1	1	1	#NULL!	#NULL!	7	3	1	1	0	0	1	3	3	#NULL!	2	3	1	4	4	4	4	4	3	2	2	#NULL!	1	1	2	4	2	5	5	1	3	5	5	4	5	5	1	1	1	1	1	1	1	1
2018	1	1	1	#NULL!	#NULL!	4	2	1	1	1	0	0	3	2	#NULL!	4	5	1	2	5	4	4	4	2	2	1	#NULL!	2	1	1	2	2	5	5	3	2	4	1	4	4	4	2	2	2	2	2	3	2	2
2018	1	1	1	#NULL!	#NULL!	4	1	1	1	0	0	0	2	2	#NULL!	4	4	1	2	2	2	5	5	1	3	1	#NULL!	2	2	#NULL!	#NULL!	#NULL!	4	4	4	4	4	4	4	2	3	3	4	4	4	4	4	4	3
2018	1	1	1	#NULL!	#NULL!	5	6	1	0	0	0	0	3	3	#NULL!	4	5	1	2	5	4	1	2	2	1	4	#NULL!	2	1	1	2	2	5	5	3	1	5	3	4	4	5	1	1	1	1	1	1	1	2
2018	1	1	1	#NULL!	#NULL!	7	12	1	1	0	0	1	2	2	#NULL!	2	5	1	2	5	4	5	4	4	4	2	#NULL!	1	1	2	2	1	5	5	1	2	4	4	3	5	5	1	1	1	1	1	1	1	3
2018	1	1	1	#NULL!	#NULL!	4	14	1	1	0	1	0	2	2	#NULL!	3	5	2	3	5	4	4	4	3	2	1	#NULL!	2	2	#NULL!	#NULL!	#NULL!	5	5	3	2	4	3	3	3	4	3	3	3	3	3	5	3	5
2018	1	1	1	#NULL!	#NULL!	5	12	1	0	0	0	0	3	3	#NULL!	4	4	1	4	4	4	4	4	3	2	2	#NULL!	2	1	2	2	2	5	5	2	1	2	5	4	5	5	1	1	1	1	1	1	1	1
2018	1	1	1	#NULL!	#NULL!	6	3	0	1	0	0	0	3	2	#NULL!	2	2	1	2	1	2	1	2	3	2	3	#NULL!	1	2	#NULL!	#NULL!	#NULL!	4	4	4	2	3	3	3	2	3	4	3	3	4	3	4	2	2
2018	1	1	1	#NULL!	#NULL!	5	7	1	1	1	0	1	2	2	#NULL!	4	4	1	2	4	4	5	4	3	2	3	#NULL!	1	1	1	2	4	5	5	1	1	3	4	4	5	5	1	1	1	1	1	4	2	2
2018	1	1	1	#NULL!	#NULL!	5	5	1	1	0	1	0	3	2	#NULL!	4	4	1	3	4	4	2	2	3	2	2	#NULL!	1	1	2	3	2	5	5	2	1	4	5	4	4	5	1	1	1	1	1	5	1	4
2018	1	1	1	#NULL!	#NULL!	4	99	1	0	0	0	0	2	2	#NULL!	4	5	1	4	5	5	5	4	1	2	1	#NULL!	2	3	#NULL!	#NULL!	#NULL!	4	4	3	1	3	5	3	1	4	4	1	1	2	5	2	3	1
2018	1	1	1	#NULL!	#NULL!	4	4	1	0	0	0	0	2	2	#NULL!	4	5	1	3	5	4	4	4	2	3	2	#NULL!	2	1	2	2	2	5	5	5	1	4	4	3	4	5	4	5	1	1	1	5	1	1
2018	1	1	1	#NULL!	#NULL!	6	2	1	0	0	0	0	2	2	#NULL!	4	4	1	2	4	3	1	3	4	3	1	#NULL!	2	2	#NULL!	#NULL!	#NULL!	2	2	5	3	4	2	3	2	1	2	5	1	4	4	5	1	4
2018	1	1	1	#NULL!	#NULL!	6	2	1	1	1	1	0	2	2	#NULL!	3	5	3	2	5	4	2	3	4	1	4	#NULL!	1	1	2	1	3	5	5	2	2	2	4	2	4	2	4	3	4	3	2	5	2	4
2018	1	1	1	#NULL!	#NULL!	6	2	1	0	0	0	0	3	2	#NULL!	4	4	1	1	4	4	1	3	1	4	2	#NULL!	2	1	1	1	2	5	5	3	1	4	3	4	2	4	1	1	1	1	2	2	1	1
2018	1	1	1	#NULL!	#NULL!	5	12	1	1	1	0	0	3	3	#NULL!	3	4	1	2	4	2	5	4	1	2	1	#NULL!	2	1	2	2	2	3	3	2	2	3	2	2	3	2	2	2	2	2	2	2	2	4
2018	1	1	1	#NULL!	#NULL!	5	8	1	1	0	0	0	2	3	#NULL!	4	4	1	2	4	4	4	4	3	2	4	#NULL!	1	1	1	1	2	5	5	4	1	4	4	3	5	5	2	5	1	1	1	5	1	2
2018	1	1	1	#NULL!	#NULL!	5	6	1	1	0	0	0	3	2	#NULL!	4	4	1	1	4	4	1	4	2	2	2	#NULL!	2	1	2	1	2	5	5	5	1	1	5	5	5	4	4	4	1	1	1	4	1	4
2018	1	1	1	#NULL!	#NULL!	6	14	0	1	0	0	0	1	99	#NULL!	3	4	1	2	4	4	5	5	2	3	1	#NULL!	1	1	1	1	2	5	5	2	2	1	5	2	3	5	2	2	2	2	1	5	1	1
2018	1	1	1	#NULL!	#NULL!	5	12	1	0	0	1	0	3	2	#NULL!	4	4	1	3	4	4	4	3	3	2	3	#NULL!	2	1	2	2	2	5	5	2	2	4	4	4	5	5	1	1	1	1	1	3	1	1
2018	1	2	#NULL!	1	1	2	8	1	0	0	0	0	2	99	#NULL!	4	4	2	4	4	4	4	4	1	1	1	#NULL!	2	3	4	1	2	4	5	4	1	3	3	3	3	3	3	5	3	5	3	3	3	3
2018	1	1	1	#NULL!	#NULL!	5	10	0	1	0	0	1	2	2	#NULL!	4	4	1	2	4	4	4	4	2	2	1	#NULL!	2	1	1	2	2	4	4	1	1	1	1	4	4	4	1	1	1	1	1	4	1	1
2018	1	1	1	#NULL!	#NULL!	5	9	1	1	0	0	0	2	2	#NULL!	4	4	1	1	4	4	3	1	4	2	4	#NULL!	2	1	2	1	2	5	5	5	1	5	5	5	5	5	1	1	1	5	1	5	5	3
2018	1	1	1	#NULL!	#NULL!	5	6	1	1	0	1	0	3	3	#NULL!	4	4	1	3	4	4	5	5	3	2	2	#NULL!	2	2	#NULL!	#NULL!	#NULL!	4	4	5	1	4	4	3	2	4	1	1	1	1	5	1	5	1
2018	1	1	1	#NULL!	#NULL!	5	8	1	0	0	0	1	2	2	#NULL!	3	3	1	2	3	4	2	3	4	3	3	#NULL!	1	1	1	1	3	5	5	2	3	3	3	3	2	3	2	2	2	2	2	5	2	2
2018	1	1	1	#NULL!	#NULL!	5	18	0	0	0	0	0	2	2	#NULL!	4	4	1	1	5	4	4	4	4	1	4	#NULL!	2	1	2	2	2	5	4	1	1	2	5	4	5	5	1	1	1	1	1	1	1	1
2018	1	1	1	#NULL!	#NULL!	4	12	0	1	0	0	0	3	3	#NULL!	4	5	2	3	4	4	4	4	3	4	1	#NULL!	1	1	4	2	2	5	5	1	1	5	5	4	5	5	1	1	1	1	3	1	3	4
2018	1	1	1	#NULL!	#NULL!	5	20	1	0	1	0	1	3	3	#NULL!	2	2	1	1	4	1	1	1	4	2	4	#NULL!	1	1	1	3	3	5	5	3	3	5	5	4	5	5	2	1	1	1	1	4	1	1
2018	1	1	1	#NULL!	#NULL!	5	1	0	1	0	0	1	2	2	#NULL!	4	5	1	4	5	4	4	4	2	2	1	#NULL!	2	1	1	2	2	5	5	1	1	3	5	5	5	5	1	1	1	1	1	1	1	1
2018	1	1	1	#NULL!	#NULL!	5	4	1	1	0	0	0	2	2	#NULL!	4	4	4	3	3	4	3	4	2	1	1	#NULL!	2	2	#NULL!	#NULL!	#NULL!	4	4	3	1	4	3	3	3	4	2	2	2	2	5	3	3	3
2018	1	1	1	#NULL!	#NULL!	4	6	0	1	0	0	0	3	2	#NULL!	4	5	1	3	5	4	5	5	3	1	1	#NULL!	2	3	#NULL!	#NULL!	#NULL!	4	4	4	1	4	4	4	4	4	3	3	2	2	2	2	2	2
2018	1	2	#NULL!	1	1	6	1	1	1	0	0	0	2	3	#NULL!	3	5	1	2	5	4	2	5	4	2	1	#NULL!	1	2	#NULL!	#NULL!	#NULL!	4	4	4	2	3	3	3	3	3	4	2	5	3	3	4	3	3
2018	1	1	1	#NULL!	#NULL!	4	13	1	1	1	0	1	3	3	#NULL!	4	4	1	1	4	4	4	4	1	3	3	#NULL!	2	3	#NULL!	#NULL!	#NULL!	4	4	1	1	3	4	3	4	4	1	1	1	1	1	4	1	4
2018	1	1	1	#NULL!	#NULL!	4	7	1	0	0	0	0	3	2	#NULL!	3	5	1	3	5	5	4	3	2	2	4	#NULL!	2	1	1	1	2	1	1	1	2	5	5	5	5	4	1	1	1	1	5	4	2	1
2018	1	2	#NULL!	1	1	6	1	1	1	1	1	0	1	99	#NULL!	4	4	2	2	4	4	4	4	1	2	2	#NULL!	2	1	1	4	2	5	5	1	1	5	5	4	5	5	1	1	1	1	1	1	1	1
2018	1	1	1	#NULL!	#NULL!	4	2	1	1	1	0	0	1	2	#NULL!	4	5	3	3	5	4	4	4	1	3	3	#NULL!	2	1	1	2	2	5	5	3	1	3	3	3	3	5	4	1	1	1	1	5	1	1
2018	1	1	1	#NULL!	#NULL!	5	9	1	0	0	0	0	3	2	#NULL!	4	4	1	2	4	4	4	3	3	2	2	#NULL!	1	3	#NULL!	#NULL!	#NULL!	4	4	2	2	4	4	4	4	4	2	2	2	2	2	4	2	4
2018	1	1	1	#NULL!	#NULL!	5	9	1	0	0	0	0	3	3	#NULL!	3	3	1	2	2	4	3	3	4	2	4	#NULL!	2	1	2	1	4	5	5	3	1	5	5	5	5	5	4	3	2	2	2	3	2	2
2018	1	2	#NULL!	1	1	5	4	1	0	1	0	0	2	99	#NULL!	4	4	2	2	4	4	5	5	2	2	2	#NULL!	1	1	2	1	4	4	4	2	2	4	4	4	4	3	2	2	2	2	2	2	2	5
2018	1	1	1	#NULL!	#NULL!	4	7	1	0	0	0	0	3	3	#NULL!	4	4	1	2	4	4	4	4	3	2	3	#NULL!	2	2	#NULL!	#NULL!	#NULL!	5	5	3	1	4	4	4	4	4	1	1	1	1	2	4	2	5
2018	1	1	1	#NULL!	#NULL!	5	15	1	0	0	0	0	3	2	#NULL!	2	4	1	3	4	4	4	4	4	2	2	#NULL!	1	1	2	2	4	5	5	1	1	5	5	5	5	5	1	1	1	1	1	1	1	1
2018	1	2	#NULL!	1	1	5	25	0	0	0	0	0	2	2	#NULL!	2	2	1	1	2	2	2	2	2	3	3	#NULL!	1	1	3	1	0	4	4	3	2	3	4	3	4	4	2	2	2	2	2	2	2	2
2018	1	1	1	#NULL!	#NULL!	4	4	1	1	0	0	0	3	3	#NULL!	4	5	1	1	5	4	1	4	1	2	1	#NULL!	2	2	#NULL!	#NULL!	#NULL!	4	4	3	1	3	4	4	3	3	4	2	4	2	2	4	2	4
2018	1	1	1	#NULL!	#NULL!	4	1	1	0	0	0	0	1	2	#NULL!	4	4	1	5	4	4	4	4	4	1	4	#NULL!	2	2	#NULL!	#NULL!	#NULL!	4	4	3	1	4	4	4	4	4	2	2	2	2	4	5	2	3
2018	1	2	#NULL!	1	1	4	3	0	1	0	0	0	3	99	#NULL!	3	4	1	3	4	4	3	3	4	2	1	#NULL!	1	1	2	2	2	5	4	3	3	3	4	3	3	4	4	4	3	3	2	3	3	4
2018	1	1	1	#NULL!	#NULL!	3	5	1	1	1	1	0	2	2	#NULL!	4	4	1	3	4	4	4	4	1	2	1	#NULL!	2	2	#NULL!	#NULL!	#NULL!	4	4	3	2	4	3	4	2	4	4	2	3	2	5	3	5	3
2018	1	1	1	#NULL!	#NULL!	4	10	1	1	1	0	0	3	2	#NULL!	4	5	1	3	5	4	5	4	3	2	1	#NULL!	2	2	#NULL!	#NULL!	#NULL!	1	1	3	1	3	4	3	3	4	4	2	1	1	1	1	1	3
2018	1	1	1	#NULL!	#NULL!	5	2	1	0	1	0	0	1	2	#NULL!	4	4	1	1	5	4	5	5	1	2	1	#NULL!	1	1	1	1	2	5	5	2	1	3	4	3	5	3	1	1	1	1	4	5	1	1
2018	1	1	1	#NULL!	#NULL!	6	1	1	1	0	0	0	2	2	#NULL!	4	5	2	3	4	4	4	4	2	1	4	#NULL!	2	2	#NULL!	#NULL!	#NULL!	5	5	3	1	5	5	5	5	5	1	1	1	1	1	1	1	1
2018	1	1	1	#NULL!	#NULL!	5	7	1	1	0	0	0	2	99	#NULL!	4	4	1	4	4	4	5	4	2	2	1	#NULL!	2	2	#NULL!	#NULL!	#NULL!	4	4	2	2	4	4	4	3	4	2	2	2	2	2	2	2	3
2018	1	1	1	#NULL!	#NULL!	6	1	1	0	0	0	0	2	2	#NULL!	4	4	1	4	4	4	4	4	4	2	4	#NULL!	2	1	2	2	2	5	5	1	1	5	5	5	5	5	1	1	1	1	1	1	1	1
2018	1	1	1	#NULL!	#NULL!	4	12	1	0	1	0	1	3	3	#NULL!	4	4	1	3	4	4	4	4	3	4	2	#NULL!	2	1	2	2	2	5	5	2	1	4	5	5	5	5	4	1	1	1	1	1	1	3
2018	1	1	1	#NULL!	#NULL!	3	3	1	0	0	0	0	2	2	#NULL!	4	5	1	4	5	4	5	5	3	2	3	#NULL!	2	1	2	1	0	4	4	5	1	3	3	3	3	2	2	4	2	4	1	5	1	1
2018	1	2	#NULL!	1	1	8	2	1	1	0	1	0	3	99	#NULL!	4	4	3	4	3	3	4	4	1	2	1	#NULL!	2	1	2	4	2	5	5	2	3	3	3	4	3	5	2	2	3	2	1	1	1	1
2018	1	1	1	#NULL!	#NULL!	4	20	1	0	0	0	0	2	2	#NULL!	3	5	1	2	5	4	4	4	3	2	3	#NULL!	2	2	#NULL!	#NULL!	#NULL!	3	4	3	2	3	2	2	2	4	2	2	2	2	2	4	2	2
2018	1	2	#NULL!	1	1	4	2	1	0	0	0	0	2	99	#NULL!	4	5	2	2	5	4	5	4	2	3	1	#NULL!	2	1	2	1	1	5	5	2	2	3	1	3	1	4	3	1	2	2	2	4	3	2
2018	1	1	1	#NULL!	#NULL!	5	35	1	0	0	0	0	2	2	#NULL!	3	3	1	1	4	4	5	4	3	1	2	#NULL!	2	1	2	2	2	5	5	1	1	5	5	5	5	3	1	1	1	1	1	1	1	1
2018	1	1	1	#NULL!	#NULL!	4	6	1	0	0	1	0	2	2	#NULL!	4	5	1	1	5	4	5	2	1	2	1	#NULL!	2	2	#NULL!	#NULL!	#NULL!	4	3	3	1	3	3	3	3	3	4	3	2	3	5	4	3	4
2018	1	1	1	#NULL!	#NULL!	3	5	1	0	0	0	0	3	2	#NULL!	4	4	4	3	4	4	4	4	1	2	1	#NULL!	2	1	1	3	2	5	5	1	1	3	5	3	4	4	1	1	1	1	1	1	1	1
2018	1	1	1	#NULL!	#NULL!	6	6	1	1	0	0	0	1	2	#NULL!	4	4	1	3	5	4	3	4	1	2	3	#NULL!	1	1	0	2	2	5	5	2	1	3	5	4	5	5	1	1	3	1	1	4	1	4
2018	1	1	1	#NULL!	#NULL!	5	5	1	0	0	0	0	1	2	#NULL!	3	3	1	2	4	4	4	3	1	1	4	#NULL!	2	1	2	2	2	5	5	3	2	4	4	3	4	5	2	5	1	1	4	5	3	2
2018	1	1	1	#NULL!	#NULL!	4	5	0	1	0	0	0	3	2	#NULL!	4	4	1	1	1	4	1	3	3	1	1	#NULL!	2	1	3	1	2	3	3	4	1	4	3	4	3	3	5	1	2	2	2	4	3	5
2018	1	1	1	#NULL!	#NULL!	7	2	1	1	0	0	1	2	2	#NULL!	4	4	1	2	4	4	4	4	4	2	4	#NULL!	2	1	2	2	2	5	5	1	1	4	5	4	5	5	1	1	1	1	1	1	1	1
2018	1	1	1	#NULL!	#NULL!	6	1	0	0	1	0	0	1	2	#NULL!	3	3	1	1	3	4	1	2	1	1	3	#NULL!	1	1	1	1	1	5	5	5	2	4	4	4	4	4	2	2	1	1	5	5	4	1
2018	1	1	1	#NULL!	#NULL!	4	5	1	0	0	0	0	2	2	#NULL!	4	5	1	2	5	4	3	2	3	2	2	#NULL!	2	1	2	1	2	5	5	1	3	5	5	5	5	5	1	1	1	1	1	1	4	1
2018	1	1	1	#NULL!	#NULL!	5	8	1	0	0	0	0	3	2	#NULL!	3	3	1	2	4	4	4	3	4	2	4	#NULL!	1	3	#NULL!	#NULL!	#NULL!	4	4	2	1	3	3	3	2	4	4	1	1	1	1	4	1	3
2018	1	2	#NULL!	1	1	5	3	1	1	0	0	0	3	99	#NULL!	2	4	1	4	4	4	4	4	1	1	1	#NULL!	2	1	1	1	0	3	3	1	1	2	2	4	4	3	4	1	1	1	1	2	2	2
2018	1	1	1	#NULL!	#NULL!	4	2	1	0	0	1	0	2	2	#NULL!	4	4	1	1	4	4	4	4	1	2	1	#NULL!	2	1	1	1	0	2	2	3	1	2	2	3	2	3	1	1	1	1	1	4	1	1
2018	1	1	1	#NULL!	#NULL!	5	5	0	1	0	0	0	3	2	#NULL!	1	5	1	2	5	5	5	5	1	4	1	#NULL!	2	1	1	1	2	5	5	3	1	4	4	3	4	5	1	1	1	1	1	4	1	1
2018	1	1	1	#NULL!	#NULL!	4	5	1	1	0	0	0	3	2	#NULL!	4	4	1	2	4	4	3	4	2	2	2	#NULL!	2	1	1	1	2	4	4	2	1	3	3	4	4	4	2	1	1	3	4	5	4	4
2018	1	1	1	#NULL!	#NULL!	4	7	1	0	1	0	0	3	2	#NULL!	4	4	1	3	4	4	4	3	3	2	3	#NULL!	2	1	2	2	2	4	4	2	2	3	4	3	4	4	2	2	2	2	2	2	2	2
2018	1	1	1	#NULL!	#NULL!	5	10	1	1	0	0	0	1	3	#NULL!	2	3	1	3	4	4	5	5	1	2	1	#NULL!	1	1	1	1	2	5	5	2	2	3	5	3	5	5	1	1	1	1	1	1	1	1
2018	1	1	1	#NULL!	#NULL!	4	10	1	0	0	0	0	3	2	#NULL!	1	5	1	3	5	5	5	4	4	1	4	#NULL!	1	1	2	3	2	5	5	1	5	1	1	5	5	5	1	1	1	1	1	5	1	1
2018	1	1	1	#NULL!	#NULL!	4	7	1	0	1	0	0	2	2	#NULL!	5	5	1	1	5	5	5	5	1	1	1	#NULL!	2	3	#NULL!	#NULL!	#NULL!	2	3	5	1	3	1	3	3	3	4	4	3	4	4	3	2	2
2018	1	1	1	#NULL!	#NULL!	6	4	1	0	0	0	0	3	3	#NULL!	4	4	1	2	4	4	2	2	4	2	4	#NULL!	1	1	2	3	2	5	5	2	2	4	5	3	5	5	5	1	2	1	1	5	2	5
2018	1	1	1	#NULL!	#NULL!	6	10	1	1	0	0	0	3	99	#NULL!	3	3	2	4	4	4	4	4	1	3	1	#NULL!	1	1	1	3	2	5	5	1	2	3	3	3	4	3	1	1	1	1	1	3	1	1
2018	1	2	#NULL!	1	1	3	4	1	0	0	0	0	3	99	#NULL!	2	2	1	3	5	4	5	4	4	1	4	#NULL!	2	2	#NULL!	#NULL!	#NULL!	4	4	3	4	3	4	4	3	4	3	2	2	2	4	4	3	3
2018	1	1	1	#NULL!	#NULL!	4	15	1	1	0	0	0	3	3	#NULL!	2	2	1	3	4	4	4	4	3	2	3	#NULL!	2	1	2	1	2	5	5	2	4	4	4	4	4	4	4	1	2	2	1	5	2	5
2018	1	1	1	#NULL!	#NULL!	5	18	1	1	1	0	0	1	3	#NULL!	4	5	1	3	5	4	4	4	1	2	1	#NULL!	1	2	#NULL!	#NULL!	#NULL!	5	5	2	5	5	5	4	3	5	1	1	1	1	1	1	1	1
2018	1	1	1	#NULL!	#NULL!	4	5	0	0	1	0	0	3	2	#NULL!	4	4	1	3	3	4	4	5	4	3	1	#NULL!	2	1	4	1	2	5	5	3	3	3	4	2	4	5	1	1	1	1	3	5	2	3
2018	1	1	1	#NULL!	#NULL!	5	25	1	0	0	0	0	1	2	#NULL!	4	3	1	3	4	4	4	4	1	1	3	#NULL!	1	1	2	1	4	5	5	1	1	1	5	3	5	5	1	1	1	1	1	1	1	1
2018	1	1	1	#NULL!	#NULL!	6	8	1	1	0	0	0	2	2	#NULL!	4	5	1	1	5	4	1	2	4	1	3	#NULL!	1	1	2	1	4	5	5	2	1	4	5	3	5	4	4	1	1	1	2	5	1	5
2018	1	1	1	#NULL!	#NULL!	5	12	1	1	1	0	0	2	2	#NULL!	4	4	1	2	4	4	5	4	2	2	1	#NULL!	2	1	2	1	2	5	5	3	1	5	5	3	5	5	4	1	2	2	2	5	3	4
2018	1	1	1	#NULL!	#NULL!	5	8	1	1	0	0	0	2	99	#NULL!	4	5	1	4	5	4	5	5	2	2	1	#NULL!	1	1	4	2	2	4	4	2	1	4	4	4	4	4	1	1	1	1	1	1	1	1
2018	1	1	1	#NULL!	#NULL!	5	5	1	0	0	0	0	2	3	#NULL!	4	4	1	3	4	4	4	4	4	1	3	#NULL!	2	1	2	2	2	5	5	4	1	3	4	5	5	5	1	4	1	1	1	4	1	4
2018	1	2	#NULL!	1	1	2	1	0	0	0	1	0	3	2	#NULL!	4	5	1	1	5	4	5	3	2	3	1	#NULL!	2	2	#NULL!	#NULL!	#NULL!	4	4	2	2	3	3	3	3	3	2	2	2	2	3	5	3	3
2018	1	1	1	#NULL!	#NULL!	4	4	1	0	0	0	0	2	2	#NULL!	4	4	1	2	4	4	4	4	1	1	1	#NULL!	2	1	3	1	2	4	4	4	1	4	4	4	4	4	2	2	2	2	5	1	2	4
2018	1	1	1	#NULL!	#NULL!	4	6	0	0	1	0	0	2	2	#NULL!	4	5	1	2	5	4	5	5	3	3	3	#NULL!	1	2	#NULL!	#NULL!	#NULL!	4	4	3	1	4	3	4	2	4	4	3	3	4	4	3	3	4
2018	1	1	1	#NULL!	#NULL!	5	10	1	1	0	0	0	2	2	#NULL!	4	4	1	2	4	4	4	4	1	3	1	#NULL!	2	1	4	1	2	4	4	2	4	4	4	4	4	4	2	2	2	2	2	3	2	2
2018	1	1	1	#NULL!	#NULL!	8	5	1	0	1	0	0	1	2	#NULL!	3	4	5	3	4	4	2	4	1	1	3	#NULL!	1	1	2	2	2	5	5	1	1	5	5	5	5	5	2	2	2	2	2	2	2	2
2018	1	1	1	#NULL!	#NULL!	2	7	1	1	0	0	0	2	2	#NULL!	4	4	1	3	4	4	2	2	1	4	1	#NULL!	1	3	#NULL!	#NULL!	#NULL!	4	4	3	2	4	4	4	3	4	4	2	3	3	5	3	3	3
2018	1	2	#NULL!	1	1	6	5	1	0	0	0	0	2	2	#NULL!	2	5	1	2	5	5	1	4	3	3	3	#NULL!	2	1	1	2	2	5	3	1	3	3	1	3	1	5	1	1	1	1	1	1	1	1
2018	1	1	1	#NULL!	#NULL!	4	5	1	1	0	0	1	3	3	#NULL!	4	4	1	2	4	4	4	4	3	2	1	#NULL!	2	2	#NULL!	#NULL!	#NULL!	4	4	2	1	4	2	2	2	2	2	2	2	2	2	4	2	4
2018	1	1	1	#NULL!	#NULL!	5	18	1	1	0	0	0	3	3	#NULL!	2	2	1	3	5	5	5	5	1	1	1	#NULL!	2	1	3	1	2	4	4	4	3	3	3	4	4	1	3	3	3	3	5	5	5	5
2018	1	2	#NULL!	1	1	3	2	1	0	1	0	0	2	99	#NULL!	2	2	2	2	1	5	5	5	1	3	1	#NULL!	2	2	#NULL!	#NULL!	#NULL!	5	5	3	3	3	4	4	3	5	4	2	2	2	2	2	4	4
2018	1	1	1	#NULL!	#NULL!	7	25	0	1	0	1	0	3	3	#NULL!	4	4	1	4	4	4	4	4	1	2	2	#NULL!	2	1	1	1	2	4	3	1	1	1	4	1	4	1	1	1	1	1	2	2	1	2
2018	1	2	#NULL!	1	1	4	12	1	0	0	0	0	3	99	#NULL!	3	3	1	2	4	4	5	5	2	1	3	#NULL!	2	3	#NULL!	#NULL!	#NULL!	5	4	2	1	4	4	4	3	5	2	1	1	2	4	4	4	4
2018	1	2	#NULL!	1	1	4	8	1	0	1	0	0	2	99	#NULL!	4	4	5	4	4	4	4	4	3	3	2	#NULL!	2	2	#NULL!	#NULL!	#NULL!	3	3	4	2	4	3	4	3	2	4	1	2	4	1	1	1	3
2018	1	1	1	#NULL!	#NULL!	4	20	1	1	0	0	0	3	2	#NULL!	2	2	1	1	4	4	1	4	1	2	1	#NULL!	2	1	1	1	2	5	5	4	4	4	5	5	5	5	1	4	1	1	1	4	1	3
2018	1	1	1	#NULL!	#NULL!	6	10	1	0	0	0	0	3	2	#NULL!	4	4	1	3	4	4	4	2	4	2	3	#NULL!	2	1	2	1	2	5	5	2	1	4	5	4	5	5	3	4	1	1	1	1	1	3
2018	1	2	#NULL!	1	1	6	18	1	1	0	0	0	2	2	#NULL!	4	4	1	3	4	4	4	4	4	2	1	#NULL!	2	2	#NULL!	#NULL!	#NULL!	3	4	3	1	3	3	3	3	3	2	2	2	2	1	3	1	3
2018	1	1	1	2	#NULL!	4	5	1	1	0	0	0	1	3	#NULL!	3	3	1	4	4	3	2	4	2	1	1	#NULL!	1	1	3	3	2	5	5	2	2	2	2	5	5	5	1	1	1	1	1	1	2	2
2018	1	1	1	#NULL!	#NULL!	5	10	1	0	0	0	0	3	3	#NULL!	4	4	1	2	4	4	4	3	1	2	2	#NULL!	2	1	1	2	4	5	5	1	1	4	5	2	5	5	4	1	2	2	1	4	1	3
2018	1	2	#NULL!	1	1	4	4	1	0	0	0	0	1	99	#NULL!	4	4	1	2	4	4	4	4	1	1	2	#NULL!	1	1	1	1	2	5	5	2	1	5	5	4	4	5	1	1	3	1	1	1	1	1
2018	1	1	1	#NULL!	#NULL!	5	1	1	0	0	0	0	2	2	#NULL!	4	5	1	2	4	4	5	4	4	4	2	#NULL!	2	3	#NULL!	#NULL!	#NULL!	1	3	4	1	3	1	3	1	1	5	1	1	1	1	3	1	3
2018	1	1	1	#NULL!	#NULL!	7	2	1	1	0	0	0	3	3	#NULL!	4	5	1	2	5	4	4	3	1	3	2	#NULL!	2	1	3	3	2	5	5	2	1	4	5	4	4	5	1	1	1	1	1	3	1	4
2018	1	1	1	#NULL!	#NULL!	5	2	0	1	0	0	0	3	2	#NULL!	4	5	2	4	5	4	4	4	4	3	1	#NULL!	1	1	2	2	2	5	5	3	1	5	5	4	5	5	1	1	1	1	1	1	1	1
2018	1	1	1	#NULL!	#NULL!	4	5	1	0	1	0	0	2	2	#NULL!	4	4	1	2	4	4	4	4	4	1	3	#NULL!	2	2	#NULL!	#NULL!	#NULL!	4	4	2	1	2	2	1	2	4	2	2	2	2	2	2	1	2
2018	1	1	1	#NULL!	#NULL!	5	30	1	1	0	0	1	3	2	#NULL!	4	5	1	1	5	4	4	4	4	2	1	#NULL!	2	1	4	1	4	3	3	5	1	3	3	3	3	3	2	2	2	2	5	2	2	2
2018	1	1	1	#NULL!	#NULL!	4	16	1	1	1	0	0	3	2	#NULL!	4	4	1	1	4	4	1	2	1	1	1	#NULL!	1	2	#NULL!	#NULL!	#NULL!	3	4	1	1	4	3	4	1	4	4	1	2	3	5	2	2	4
2018	1	2	#NULL!	1	1	5	5	1	1	1	0	0	2	99	#NULL!	4	4	2	3	5	4	5	5	1	2	1	#NULL!	2	1	1	2	2	4	4	4	1	4	4	3	3	3	2	2	3	2	4	3	3	4
2018	1	1	1	#NULL!	#NULL!	4	5	1	0	0	1	0	2	2	#NULL!	4	4	2	2	4	4	4	4	2	2	1	#NULL!	2	1	1	1	2	5	5	3	3	3	5	4	5	5	3	3	3	3	3	3	3	3
2018	1	1	1	#NULL!	#NULL!	4	4	1	0	0	0	0	3	2	#NULL!	4	4	1	2	4	4	5	4	4	1	2	#NULL!	2	1	1	2	2	5	5	1	1	5	5	4	5	5	1	1	1	1	1	1	1	1
2018	1	1	1	#NULL!	#NULL!	4	3	1	1	1	1	0	3	2	#NULL!	4	5	4	4	5	4	4	4	1	1	3	#NULL!	2	1	2	3	2	5	5	2	1	2	2	5	1	5	1	1	1	1	1	1	1	4
2018	1	1	1	#NULL!	#NULL!	5	10	1	1	0	0	1	3	2	#NULL!	4	4	1	1	4	4	1	1	4	4	2	#NULL!	2	1	2	1	2	5	5	4	2	4	4	4	4	5	5	2	2	2	1	5	2	5
2018	1	2	#NULL!	1	1	4	18	0	1	0	0	0	1	99	#NULL!	4	5	1	3	5	4	4	4	1	2	1	#NULL!	2	1	1	1	1	4	4	1	1	3	3	3	3	4	3	3	3	3	3	3	3	3
2018	1	1	1	#NULL!	#NULL!	5	8	1	1	1	0	0	2	2	#NULL!	4	5	1	1	5	4	1	4	2	2	2	#NULL!	2	1	1	1	2	5	5	3	1	4	4	4	5	5	4	1	1	1	1	4	1	2
2018	1	1	1	#NULL!	#NULL!	3	1	1	1	0	0	0	3	2	#NULL!	4	5	1	2	5	4	4	4	1	3	1	#NULL!	2	3	#NULL!	#NULL!	#NULL!	4	4	3	1	4	3	3	2	4	4	1	1	1	1	2	1	3
2018	1	1	1	#NULL!	#NULL!	4	15	0	1	0	0	0	3	2	#NULL!	2	5	1	3	5	3	1	3	2	2	2	#NULL!	2	2	#NULL!	#NULL!	#NULL!	4	4	3	4	4	4	3	3	3	3	2	3	4	3	3	4	3
2018	1	1	1	#NULL!	#NULL!	4	3	0	1	1	0	0	3	2	#NULL!	4	4	1	4	4	4	5	5	1	2	1	#NULL!	2	2	#NULL!	#NULL!	#NULL!	5	5	3	1	4	5	3	3	5	4	1	3	1	1	3	1	3
2018	1	1	1	#NULL!	#NULL!	5	18	1	0	1	0	1	2	3	#NULL!	3	2	1	1	3	3	2	2	2	2	2	#NULL!	1	1	2	1	2	5	5	2	2	5	5	3	5	5	2	1	1	1	1	1	1	1
2018	1	1	1	#NULL!	#NULL!	4	10	0	0	1	0	0	1	2	#NULL!	4	4	1	2	3	4	1	3	1	1	3	#NULL!	1	3	#NULL!	#NULL!	#NULL!	5	5	3	1	3	5	3	4	5	2	3	3	3	4	1	3	3
2018	1	1	1	#NULL!	#NULL!	6	22	1	1	1	1	1	1	3	#NULL!	3	5	2	2	5	4	4	4	1	1	4	#NULL!	1	1	2	2	2	5	5	4	1	4	5	2	4	4	4	1	3	1	1	1	1	2
2018	1	1	1	#NULL!	#NULL!	6	21	1	1	0	0	0	2	3	#NULL!	3	5	1	2	5	4	3	2	2	1	1	#NULL!	2	3	#NULL!	#NULL!	#NULL!	2	3	3	1	3	3	2	1	1	4	3	1	3	4	4	4	3
2018	1	1	1	#NULL!	#NULL!	5	12	1	1	0	0	0	2	2	#NULL!	4	5	1	4	5	5	1	4	2	2	1	#NULL!	2	1	0	1	0	4	4	2	1	3	4	4	4	4	4	1	1	1	1	2	1	4
2018	1	1	1	#NULL!	#NULL!	4	9	1	0	0	0	0	3	2	#NULL!	3	3	1	2	3	4	4	3	3	2	3	#NULL!	2	1	2	1	2	5	5	1	2	4	4	4	4	5	2	2	1	1	1	5	3	2
2018	1	2	#NULL!	1	1	5	10	1	1	1	0	0	3	3	#NULL!	4	4	1	2	2	4	4	3	1	2	1	#NULL!	2	2	#NULL!	#NULL!	#NULL!	4	4	4	1	4	3	4	3	3	2	2	2	5	2	2	2	2
2018	1	1	1	#NULL!	#NULL!	3	2	1	0	0	1	0	2	2	#NULL!	3	4	1	5	4	4	5	4	3	2	3	#NULL!	2	1	1	1	0	3	4	3	1	2	2	3	2	3	2	1	1	2	4	4	3	3
2018	1	1	1	#NULL!	#NULL!	5	4	1	0	0	0	0	2	3	#NULL!	4	4	1	1	4	3	1	4	3	2	3	#NULL!	2	2	#NULL!	#NULL!	#NULL!	4	4	3	1	4	3	4	3	3	4	1	1	3	1	3	1	4
2018	1	1	1	#NULL!	#NULL!	5	3	1	1	0	0	0	3	3	#NULL!	4	4	1	2	4	4	3	4	3	3	1	#NULL!	2	1	2	2	2	5	5	1	1	3	5	3	5	4	1	1	1	1	1	1	1	1
2018	1	1	1	#NULL!	#NULL!	5	17	1	0	1	0	1	2	3	#NULL!	3	3	1	2	2	3	2	2	2	1	2	#NULL!	1	1	2	1	2	5	5	5	2	4	5	3	5	5	1	1	1	1	1	3	1	1
2018	1	1	1	#NULL!	#NULL!	5	4	1	1	0	0	0	2	99	#NULL!	4	5	5	5	5	4	4	4	2	1	1	#NULL!	2	1	2	2	2	5	5	5	1	1	5	3	5	5	1	3	3	3	3	5	3	3
2018	1	1	1	#NULL!	#NULL!	6	25	1	1	0	0	1	3	3	#NULL!	2	2	1	3	4	4	4	4	4	1	4	#NULL!	1	1	2	3	2	5	5	2	3	3	4	4	4	5	4	1	3	2	2	3	2	4
2018	1	1	1	#NULL!	#NULL!	4	21	1	1	0	0	0	1	2	#NULL!	3	5	1	4	5	4	1	3	1	2	1	#NULL!	1	1	1	1	2	4	4	1	2	3	4	3	4	4	1	1	1	1	1	4	1	1
2018	1	1	1	#NULL!	#NULL!	5	5	1	0	0	0	0	3	2	#NULL!	3	4	1	4	5	3	4	4	2	2	4	#NULL!	1	1	2	2	4	4	4	3	2	3	3	3	4	4	2	2	2	2	2	3	2	3
2018	1	1	1	#NULL!	#NULL!	7	30	1	0	1	0	1	2	3	#NULL!	3	3	1	2	4	4	4	4	4	1	1	#NULL!	1	2	#NULL!	#NULL!	#NULL!	3	3	5	3	3	3	3	3	4	4	1	1	1	1	5	1	3
2018	1	1	1	#NULL!	#NULL!	4	6	1	0	1	0	0	2	2	#NULL!	4	4	1	3	4	4	4	4	1	2	1	#NULL!	2	1	4	1	2	5	5	1	1	4	4	4	5	5	1	1	2	2	1	4	3	4
2018	1	1	1	#NULL!	#NULL!	4	10	1	1	0	0	0	3	2	#NULL!	3	5	1	2	4	4	4	4	2	1	1	#NULL!	2	3	#NULL!	#NULL!	#NULL!	3	3	3	2	1	1	3	1	3	1	1	1	1	1	1	1	1
2018	1	1	1	#NULL!	#NULL!	5	13	1	0	0	0	0	3	2	#NULL!	3	2	1	2	3	4	5	4	3	2	3	#NULL!	2	1	2	1	2	5	5	1	2	4	4	5	3	2	1	1	1	1	1	1	1	1
2018	1	1	1	#NULL!	#NULL!	6	4	1	0	1	0	0	3	2	#NULL!	4	5	1	3	5	4	2	2	1	1	3	#NULL!	1	1	2	3	2	5	5	2	1	4	4	4	4	5	2	2	4	2	4	2	2	2
2018	1	1	1	#NULL!	#NULL!	5	6	1	1	1	0	0	3	2	#NULL!	4	4	1	2	4	4	5	3	4	1	4	#NULL!	2	1	2	1	2	5	5	5	1	3	4	3	4	4	2	2	2	2	2	2	2	2
2018	1	1	1	#NULL!	#NULL!	5	7	1	1	1	0	0	1	2	#NULL!	4	4	1	3	4	4	4	4	1	1	3	#NULL!	1	1	2	1	2	5	5	1	1	5	5	4	4	5	2	1	1	1	4	1	1	1
2018	1	1	1	#NULL!	#NULL!	4	3	1	1	1	0	0	3	2	#NULL!	4	4	1	1	4	4	4	3	1	2	1	#NULL!	1	1	2	2	2	5	5	1	1	5	5	5	5	4	1	1	1	1	1	4	1	1
2018	1	1	1	#NULL!	#NULL!	4	8	0	1	1	1	0	3	2	#NULL!	4	5	1	2	4	4	5	4	1	4	4	#NULL!	1	1	3	1	2	5	5	1	1	3	3	3	5	5	1	1	1	1	5	5	5	1
2018	1	1	1	#NULL!	#NULL!	4	10	1	0	1	0	0	3	2	#NULL!	4	4	1	2	4	4	2	4	3	1	4	#NULL!	1	2	#NULL!	#NULL!	#NULL!	5	5	3	1	3	4	4	4	4	4	2	2	2	2	3	4	3
2018	1	1	1	#NULL!	#NULL!	6	6	1	0	1	0	1	3	3	#NULL!	4	4	1	4	4	4	4	4	4	4	2	#NULL!	1	1	2	1	2	5	5	3	1	5	5	5	5	5	2	3	1	1	1	1	3	1
2018	1	1	1	#NULL!	#NULL!	3	4	1	1	0	0	0	2	2	#NULL!	4	4	1	2	4	4	2	4	1	2	1	#NULL!	2	2	#NULL!	#NULL!	#NULL!	2	2	4	2	3	4	3	3	3	4	2	2	4	3	4	4	4
2018	1	1	1	#NULL!	#NULL!	6	7	1	0	0	0	0	3	2	#NULL!	2	4	1	1	4	3	3	4	1	2	3	#NULL!	1	1	2	1	2	5	5	1	4	4	4	3	5	5	2	1	1	2	2	4	4	4
2018	1	1	1	#NULL!	#NULL!	4	7	1	0	0	0	0	2	99	#NULL!	3	5	1	1	5	4	5	5	1	2	1	#NULL!	1	2	#NULL!	#NULL!	#NULL!	3	4	4	2	4	3	3	3	4	2	4	4	4	4	4	4	2
2018	1	1	1	#NULL!	#NULL!	4	1	1	0	0	0	0	3	2	#NULL!	3	3	1	5	5	5	5	5	1	2	3	#NULL!	2	1	1	2	2	5	5	3	2	5	5	5	5	3	2	2	2	2	2	5	2	2
2018	1	1	1	#NULL!	#NULL!	5	10	1	0	0	0	0	3	2	#NULL!	4	4	1	3	5	4	4	4	2	2	1	#NULL!	2	2	#NULL!	#NULL!	#NULL!	5	5	3	1	4	4	4	4	5	4	3	3	3	2	5	1	1
2018	1	1	1	#NULL!	#NULL!	5	8	1	1	1	0	0	2	2	#NULL!	4	5	1	2	5	4	5	5	1	2	1	#NULL!	1	2	#NULL!	#NULL!	#NULL!	4	4	4	1	3	4	3	2	3	3	4	2	2	1	2	2	3
2018	1	1	1	#NULL!	#NULL!	4	25	1	1	1	1	0	2	2	#NULL!	4	5	1	2	4	4	4	3	3	2	3	#NULL!	2	2	#NULL!	#NULL!	#NULL!	3	3	1	1	3	2	3	3	3	1	1	1	1	2	5	3	1
2018	1	1	1	#NULL!	#NULL!	6	11	1	0	0	0	0	3	3	#NULL!	3	3	1	3	3	4	3	3	1	3	4	#NULL!	2	1	4	2	2	4	4	3	3	4	4	4	4	4	4	2	1	2	4	4	4	4
2018	1	1	1	#NULL!	#NULL!	4	6	1	1	0	0	0	3	2	#NULL!	4	5	1	2	5	4	4	2	1	1	2	#NULL!	2	1	3	2	2	4	5	4	1	4	3	4	2	4	1	1	1	1	4	3	4	3
2018	1	1	1	#NULL!	#NULL!	4	12	1	1	1	0	0	3	2	#NULL!	4	5	1	3	5	4	5	5	2	1	1	#NULL!	2	2	#NULL!	#NULL!	#NULL!	1	1	4	1	3	4	3	3	5	3	4	3	3	4	5	4	3
2018	1	1	1	#NULL!	#NULL!	3	10	1	1	0	0	0	2	3	#NULL!	4	5	1	1	5	4	2	4	1	4	1	#NULL!	2	1	1	1	3	5	5	4	1	4	4	2	2	4	4	2	2	2	5	4	2	2
2018	1	1	1	#NULL!	#NULL!	4	2	1	1	1	0	0	3	2	#NULL!	4	5	1	4	4	4	4	4	3	2	1	#NULL!	2	1	1	1	2	5	5	1	1	4	5	4	5	4	1	1	1	1	2	4	2	4
2018	1	2	#NULL!	1	1	4	15	1	0	0	0	0	2	99	#NULL!	4	4	2	4	4	4	4	4	2	2	1	#NULL!	2	1	2	2	2	5	5	1	1	4	5	4	5	4	1	1	1	1	1	2	1	1
2018	1	1	1	#NULL!	#NULL!	4	4	1	1	0	0	0	2	2	#NULL!	3	3	1	1	4	4	5	4	3	1	2	#NULL!	1	1	2	1	2	5	5	4	1	4	1	5	5	5	2	1	1	1	1	4	1	1
2018	1	1	1	#NULL!	#NULL!	8	6	1	1	1	1	1	2	3	#NULL!	4	4	2	3	4	4	4	3	2	2	2	#NULL!	2	1	2	2	2	4	4	2	2	3	4	3	4	4	1	1	1	1	1	4	1	1
2018	1	1	1	#NULL!	#NULL!	6	3	1	0	0	0	0	3	2	#NULL!	2	1	1	3	5	5	5	1	1	2	3	#NULL!	1	1	2	3	2	5	5	3	2	4	5	2	5	3	2	2	2	2	4	3	2	2
2018	1	1	1	#NULL!	#NULL!	5	5	1	1	0	0	1	2	2	#NULL!	4	4	1	1	4	1	5	5	3	1	1	#NULL!	2	1	4	1	2	5	5	2	1	5	5	5	5	5	2	2	3	2	2	2	2	5
2018	1	2	#NULL!	1	1	4	4	1	0	1	0	0	2	99	#NULL!	4	4	1	1	4	4	5	4	1	2	1	#NULL!	2	2	#NULL!	#NULL!	#NULL!	3	3	2	2	3	3	4	3	2	2	2	2	2	4	4	4	2
2018	1	1	1	#NULL!	#NULL!	6	25	1	0	0	0	1	1	2	#NULL!	4	4	1	3	4	4	4	5	1	2	1	#NULL!	1	1	2	1	2	5	4	1	1	3	3	3	5	4	1	1	1	1	1	1	1	1
2018	1	2	#NULL!	1	1	5	15	1	0	1	0	0	2	99	#NULL!	2	5	1	2	5	2	5	5	3	2	1	#NULL!	2	1	0	1	1	4	4	1	4	3	3	2	3	4	3	1	3	1	4	4	2	3
2018	1	1	1	#NULL!	#NULL!	4	14	1	0	0	1	0	3	2	#NULL!	3	4	1	2	4	4	4	4	2	1	2	#NULL!	2	1	2	2	2	5	5	2	2	4	4	4	5	5	2	1	1	1	1	2	1	4
2018	1	1	1	#NULL!	#NULL!	5	15	1	1	0	0	0	2	2	#NULL!	4	5	1	2	5	4	5	4	3	3	4	#NULL!	2	1	2	1	2	5	5	2	1	4	4	4	5	5	1	1	1	1	1	4	1	2
2018	1	1	1	#NULL!	#NULL!	3	8	1	1	0	0	0	3	2	#NULL!	4	4	1	2	4	4	3	3	1	3	1	#NULL!	2	2	#NULL!	#NULL!	#NULL!	4	4	4	2	3	3	4	2	3	2	2	4	3	1	5	1	3
2018	1	1	1	#NULL!	#NULL!	4	5	1	1	0	1	0	3	2	#NULL!	4	4	1	4	4	4	4	4	3	3	2	#NULL!	2	2	#NULL!	#NULL!	#NULL!	5	5	3	1	5	5	5	1	3	5	1	1	1	1	4	1	3
2018	1	1	1	#NULL!	#NULL!	4	1	1	0	0	0	0	2	2	#NULL!	5	5	1	4	5	5	5	4	1	2	1	#NULL!	2	3	#NULL!	#NULL!	#NULL!	4	4	4	1	3	1	3	1	4	4	4	1	1	2	5	2	4
2018	1	1	1	#NULL!	#NULL!	5	8	1	1	1	0	1	3	2	#NULL!	4	4	1	2	3	4	3	3	3	4	3	#NULL!	1	1	2	1	2	5	5	1	1	5	5	5	5	5	1	1	1	1	1	5	1	1
2018	1	1	1	#NULL!	#NULL!	6	8	1	1	1	0	0	3	2	#NULL!	3	5	5	2	5	5	5	4	3	2	1	#NULL!	1	2	#NULL!	#NULL!	#NULL!	5	5	2	1	5	5	3	3	5	2	1	1	1	3	5	2	3
2018	1	1	1	#NULL!	#NULL!	6	2	1	0	0	0	0	3	2	#NULL!	3	5	1	2	5	4	4	4	4	1	4	#NULL!	2	1	1	1	1	5	5	1	1	4	4	4	4	5	1	1	1	1	1	4	1	1
2018	1	1	1	#NULL!	#NULL!	6	2	1	0	0	0	0	3	3	#NULL!	4	4	1	3	4	4	4	4	4	1	2	#NULL!	1	1	2	2	2	5	5	4	1	5	5	4	5	4	4	1	2	2	3	3	2	3
2018	1	1	1	#NULL!	#NULL!	5	20	1	1	0	0	1	3	3	#NULL!	4	4	1	2	4	4	4	4	3	2	1	#NULL!	2	1	2	2	2	4	4	2	1	4	4	4	4	4	2	2	2	2	2	4	2	3
2018	1	1	1	#NULL!	#NULL!	6	30	1	1	0	0	1	3	2	#NULL!	3	5	1	3	5	4	5	4	2	3	1	#NULL!	2	1	1	2	2	5	5	1	3	5	5	3	5	5	1	2	2	2	2	1	1	5
2018	1	1	1	#NULL!	#NULL!	5	15	1	1	0	0	0	2	2	#NULL!	3	5	1	1	5	4	1	1	2	2	1	#NULL!	1	2	#NULL!	#NULL!	#NULL!	4	4	2	2	4	4	3	4	4	1	1	1	1	1	1	1	1
2018	1	2	#NULL!	1	1	4	9	1	0	0	0	0	2	2	#NULL!	3	3	1	3	1	4	3	3	1	1	1	#NULL!	2	1	1	1	1	4	4	3	2	3	3	3	3	4	2	4	2	2	2	3	2	3
2018	1	1	1	#NULL!	#NULL!	5	5	1	1	1	0	0	3	2	#NULL!	3	4	1	2	5	4	3	3	2	2	2	#NULL!	1	1	4	4	4	5	4	4	4	4	5	4	5	4	2	1	1	1	3	5	1	5
2018	1	1	1	#NULL!	#NULL!	3	18	1	0	1	0	0	2	2	#NULL!	3	5	1	2	5	2	5	5	2	2	2	#NULL!	2	3	#NULL!	#NULL!	#NULL!	3	3	2	2	3	2	3	2	2	4	2	2	2	2	4	2	2
2018	1	1	1	#NULL!	#NULL!	5	10	1	1	0	0	0	2	2	#NULL!	3	5	1	4	5	4	5	5	3	3	1	#NULL!	2	1	1	1	2	4	4	2	1	3	4	4	4	5	2	1	2	2	2	2	1	3
2018	1	1	1	#NULL!	#NULL!	7	5	0	1	0	1	0	3	3	#NULL!	3	4	1	4	4	4	5	5	3	2	1	#NULL!	1	1	1	2	2	5	5	5	2	4	5	4	5	5	3	2	3	2	2	4	2	3
2018	1	1	1	#NULL!	#NULL!	4	15	1	1	1	0	0	3	2	#NULL!	4	5	1	2	5	4	4	4	2	3	1	#NULL!	1	2	#NULL!	#NULL!	#NULL!	4	4	5	3	3	4	4	3	4	4	2	3	2	4	5	4	5
2018	1	1	1	#NULL!	#NULL!	5	12	0	1	0	0	0	2	2	#NULL!	4	5	1	1	5	4	3	4	1	3	1	#NULL!	2	2	#NULL!	#NULL!	#NULL!	4	4	4	2	3	3	2	2	3	4	2	2	2	4	4	4	3
2018	1	2	#NULL!	1	1	4	15	1	0	0	0	0	1	99	#NULL!	4	4	1	2	4	4	4	4	1	2	1	#NULL!	2	2	#NULL!	#NULL!	#NULL!	5	5	2	1	4	4	4	4	4	4	2	2	2	2	5	2	4
2018	1	1	1	#NULL!	#NULL!	5	1	1	1	0	0	0	3	2	#NULL!	4	5	1	4	5	4	5	4	1	2	1	#NULL!	2	1	1	1	2	5	5	4	1	3	4	3	4	5	4	2	4	2	5	2	1	1
2018	1	1	1	#NULL!	#NULL!	4	4	1	0	0	0	0	3	2	#NULL!	4	4	1	3	4	4	4	4	1	2	4	#NULL!	2	1	2	1	2	5	5	2	1	4	4	4	5	5	1	1	1	1	3	2	4	1
2018	1	1	1	#NULL!	#NULL!	5	1	0	1	0	0	0	3	2	#NULL!	5	5	1	4	5	5	5	5	1	3	1	#NULL!	2	2	#NULL!	#NULL!	#NULL!	4	4	3	1	3	3	3	3	3	1	2	1	1	2	5	1	1
2018	1	2	#NULL!	1	1	5	8	1	0	1	1	0	1	2	#NULL!	4	4	3	3	4	4	4	4	1	1	3	#NULL!	2	1	2	2	2	5	5	5	5	3	3	3	5	5	1	1	1	1	1	1	1	1
2018	1	1	1	#NULL!	#NULL!	6	1	1	0	0	0	0	2	99	#NULL!	2	5	1	4	5	5	5	5	4	1	1	#NULL!	2	1	1	3	2	5	5	1	1	3	3	2	4	3	1	1	1	1	1	1	1	1
2018	1	1	1	#NULL!	#NULL!	3	5	1	1	0	0	0	3	2	#NULL!	4	1	1	1	4	4	4	2	3	2	2	#NULL!	2	1	2	2	2	5	5	1	1	3	4	5	3	5	1	1	1	1	1	4	1	1
2018	1	1	1	#NULL!	#NULL!	6	18	1	1	1	0	0	3	2	#NULL!	4	4	1	3	4	4	4	4	2	1	1	#NULL!	2	1	1	2	1	3	3	4	1	3	3	2	4	3	1	1	1	1	1	1	1	3
2018	1	1	1	#NULL!	#NULL!	3	10	0	1	0	0	0	3	2	#NULL!	4	5	1	2	5	4	5	5	2	2	1	#NULL!	2	3	#NULL!	#NULL!	#NULL!	3	3	3	2	3	2	3	2	3	2	2	2	2	2	2	2	2
2018	1	1	1	#NULL!	#NULL!	5	7	1	1	0	0	0	1	2	#NULL!	4	4	1	4	4	4	4	4	1	1	1	#NULL!	2	1	1	4	2	5	5	4	4	4	4	3	4	4	1	3	2	2	3	2	3	3
2018	1	1	1	#NULL!	#NULL!	5	5	1	1	0	0	0	2	2	#NULL!	3	4	1	3	4	4	4	4	3	3	1	#NULL!	1	1	0	2	1	4	3	2	2	3	3	3	3	3	2	2	2	2	2	4	2	3
2018	1	2	#NULL!	1	1	6	10	1	1	1	0	0	1	99	#NULL!	4	5	1	3	5	4	4	4	1	2	3	#NULL!	1	1	1	2	2	5	5	1	1	5	3	3	3	5	1	1	1	1	1	5	1	1
2018	1	1	1	#NULL!	#NULL!	5	2	1	0	0	0	0	3	2	#NULL!	3	4	1	2	4	4	5	5	1	1	3	#NULL!	2	1	1	1	2	5	5	4	2	4	4	4	4	4	2	2	2	2	2	2	2	2
2018	1	1	1	#NULL!	#NULL!	2	1	0	0	1	0	0	3	99	#NULL!	4	5	5	2	5	4	4	4	2	2	1	#NULL!	2	1	4	2	4	5	5	2	1	4	4	3	3	4	2	2	2	2	3	3	3	4
2018	1	2	#NULL!	1	1	8	15	1	1	1	0	0	2	2	#NULL!	4	4	1	4	4	4	4	4	4	1	1	#NULL!	2	1	2	1	2	3	3	2	1	2	2	2	3	3	2	2	2	2	2	2	4	3
2018	1	2	#NULL!	1	1	6	14	1	1	1	0	0	1	3	#NULL!	3	3	1	3	4	4	4	4	1	3	1	#NULL!	2	1	2	1	2	4	4	3	2	4	4	4	4	4	1	1	3	1	1	5	1	1
2018	1	1	1	#NULL!	#NULL!	4	7	0	0	1	0	0	3	2	#NULL!	4	4	1	2	3	2	1	2	1	2	1	#NULL!	2	3	#NULL!	#NULL!	#NULL!	3	3	4	1	3	2	2	2	2	3	2	4	3	3	4	3	3
2018	1	1	1	#NULL!	#NULL!	4	5	1	1	1	0	1	3	2	#NULL!	4	4	1	4	4	4	4	4	1	2	1	#NULL!	2	2	#NULL!	#NULL!	#NULL!	4	4	3	2	2	2	2	2	3	2	2	2	2	2	4	2	2
2018	1	1	1	#NULL!	#NULL!	5	28	1	1	0	0	0	3	2	#NULL!	2	5	1	4	1	5	1	4	3	1	1	#NULL!	2	3	#NULL!	#NULL!	#NULL!	3	3	3	3	3	3	3	3	3	3	3	3	3	3	3	3	3
2018	1	1	1	#NULL!	#NULL!	4	6	1	1	1	0	0	3	2	#NULL!	4	4	2	3	2	4	3	4	1	2	1	#NULL!	2	1	1	2	2	4	4	2	2	4	4	4	4	4	2	2	3	2	3	3	3	3
2018	1	2	#NULL!	1	1	7	10	1	0	0	0	0	3	99	#NULL!	2	4	1	2	4	4	4	4	3	1	4	#NULL!	1	1	2	2	2	5	5	1	3	5	5	5	1	5	1	1	1	1	1	3	1	1
2018	1	2	#NULL!	1	1	7	5	1	0	0	0	0	2	99	#NULL!	3	4	1	4	4	4	4	4	1	1	1	#NULL!	2	1	1	1	0	4	4	2	2	3	3	2	4	4	2	2	2	2	2	2	2	2
2018	1	1	1	#NULL!	#NULL!	5	30	1	0	0	0	0	3	2	#NULL!	2	4	2	2	4	4	4	4	2	2	1	#NULL!	2	1	1	2	2	3	3	3	3	3	3	4	4	3	3	3	3	3	3	3	3	3
2018	1	1	1	#NULL!	#NULL!	3	15	0	1	0	0	0	2	2	#NULL!	4	4	1	3	4	4	3	4	2	2	1	#NULL!	2	1	1	1	2	5	4	1	3	1	1	4	5	3	1	1	1	1	1	1	1	1
2018	1	1	1	#NULL!	#NULL!	5	1	1	0	0	0	0	1	2	#NULL!	4	4	2	2	4	5	4	4	1	2	1	#NULL!	2	1	2	1	3	4	4	2	2	3	4	3	4	4	2	2	2	2	3	2	3	2
2018	1	1	1	#NULL!	#NULL!	5	16	0	1	0	0	1	3	2	#NULL!	4	5	1	4	5	4	4	4	1	3	1	#NULL!	1	2	#NULL!	#NULL!	#NULL!	5	5	2	1	5	5	5	5	5	1	1	1	1	1	5	5	5
2018	1	1	1	#NULL!	#NULL!	5	12	1	1	1	0	0	2	2	#NULL!	4	5	1	2	5	4	4	4	2	2	2	#NULL!	1	1	1	1	2	4	4	2	1	3	3	4	4	3	3	1	1	1	1	4	1	1
2018	1	2	#NULL!	1	1	6	8	0	1	1	0	0	3	3	#NULL!	4	2	1	2	1	4	1	4	1	3	1	#NULL!	2	1	3	2	1	4	4	1	3	4	3	3	4	3	2	2	2	2	2	5	2	2
2018	1	1	1	#NULL!	#NULL!	5	6	1	1	0	0	0	3	2	#NULL!	2	4	1	4	1	5	5	4	2	2	1	#NULL!	2	2	#NULL!	#NULL!	#NULL!	3	3	1	3	3	3	3	3	3	1	1	1	1	4	3	1	5
2018	1	1	1	#NULL!	#NULL!	4	7	1	0	0	0	0	3	2	#NULL!	4	4	1	1	4	4	4	2	3	2	3	#NULL!	1	2	#NULL!	#NULL!	#NULL!	5	5	3	1	4	5	3	2	3	2	2	2	2	2	5	2	5
2018	1	2	#NULL!	1	1	5	7	1	0	1	0	0	1	99	#NULL!	4	4	1	1	4	4	4	4	1	1	2	#NULL!	1	1	1	1	2	5	5	3	1	4	3	4	3	5	1	1	1	1	1	4	1	5
2018	1	2	#NULL!	1	1	6	1	1	1	1	0	0	3	99	#NULL!	4	4	2	2	4	2	4	4	1	2	1	#NULL!	2	2	#NULL!	#NULL!	#NULL!	4	4	2	1	4	3	4	3	4	2	1	2	1	2	1	1	1
2018	1	2	#NULL!	1	1	8	19	1	1	0	1	1	3	99	#NULL!	4	4	4	4	4	4	4	4	4	1	1	#NULL!	1	1	1	4	2	4	4	4	4	4	5	4	5	5	4	5	4	3	3	5	3	5
2018	1	1	1	#NULL!	#NULL!	4	4	1	0	0	0	0	3	2	#NULL!	1	1	1	4	1	1	1	4	1	2	1	#NULL!	2	3	#NULL!	#NULL!	#NULL!	3	3	3	3	3	3	3	3	3	3	1	1	1	1	1	1	1
2018	1	2	#NULL!	1	1	6	11	1	1	1	1	1	3	3	#NULL!	3	3	1	2	4	4	2	2	1	2	4	#NULL!	2	1	2	2	0	5	5	1	4	5	5	5	5	5	1	1	1	1	1	5	1	1
2018	1	1	1	#NULL!	#NULL!	3	16	0	1	0	0	0	1	2	#NULL!	4	5	1	2	5	4	5	5	1	1	1	#NULL!	2	3	#NULL!	#NULL!	#NULL!	4	4	1	1	1	1	2	3	3	3	1	2	2	2	4	1	5
2018	1	1	1	#NULL!	#NULL!	5	6	1	1	1	0	0	2	2	#NULL!	3	4	1	3	4	4	3	3	3	2	4	#NULL!	2	1	2	1	4	5	5	1	1	5	5	4	5	5	1	1	1	1	5	5	1	5
2018	1	1	1	#NULL!	#NULL!	4	4	1	0	1	0	0	2	2	#NULL!	5	5	5	1	5	5	1	2	4	2	4	#NULL!	1	1	1	1	1	4	4	4	1	4	4	4	2	5	4	1	1	1	1	5	1	1
2018	1	1	1	#NULL!	#NULL!	4	1	0	1	0	0	0	2	2	#NULL!	4	5	1	3	5	4	5	5	1	4	1	#NULL!	2	3	#NULL!	#NULL!	#NULL!	3	3	4	1	3	3	4	1	3	3	3	2	3	4	4	4	3
2018	1	1	1	#NULL!	#NULL!	3	5	0	1	0	0	0	2	2	#NULL!	4	5	1	4	5	4	5	4	1	2	1	#NULL!	2	2	#NULL!	#NULL!	#NULL!	4	4	3	2	3	3	3	3	4	4	4	3	3	2	4	2	4
2018	1	2	#NULL!	1	1	4	4	1	0	0	0	0	3	99	#NULL!	4	4	1	4	4	4	4	4	2	2	1	#NULL!	2	2	#NULL!	#NULL!	#NULL!	5	5	1	1	5	5	3	5	5	1	1	1	1	3	1	1	1
2018	1	2	#NULL!	1	1	4	8	1	0	0	0	0	1	2	#NULL!	3	3	1	1	4	3	2	2	1	2	3	#NULL!	2	2	#NULL!	#NULL!	#NULL!	4	4	2	2	4	4	4	2	4	1	2	1	1	1	5	1	1
2018	1	1	1	#NULL!	#NULL!	4	2	1	0	0	0	0	2	99	#NULL!	4	4	1	4	2	4	5	5	1	2	1	#NULL!	2	1	2	1	2	5	5	3	1	3	5	3	1	5	3	1	1	1	1	1	1	5
2018	1	1	1	#NULL!	#NULL!	3	15	0	1	0	0	0	3	2	#NULL!	4	5	5	3	5	5	5	5	2	2	1	#NULL!	2	3	#NULL!	#NULL!	#NULL!	3	3	3	1	3	3	3	3	3	4	1	2	4	4	3	1	3
2018	1	1	1	#NULL!	#NULL!	4	14	1	0	0	0	0	3	3	#NULL!	2	5	1	3	5	4	4	4	1	2	3	#NULL!	1	1	2	1	2	5	5	2	1	5	5	5	5	5	1	1	1	1	1	1	1	1
2018	1	1	1	#NULL!	#NULL!	8	15	1	0	1	1	0	2	3	#NULL!	3	4	1	4	4	3	5	4	2	3	1	#NULL!	2	1	2	4	2	4	5	1	3	5	5	5	5	5	1	1	1	1	1	1	1	1
2018	1	1	1	#NULL!	#NULL!	4	10	1	0	0	0	0	3	2	#NULL!	3	3	1	2	2	2	2	4	2	2	1	#NULL!	2	3	#NULL!	#NULL!	#NULL!	4	4	3	2	4	3	4	3	4	3	2	2	2	2	2	2	4
2018	1	1	1	#NULL!	#NULL!	4	18	1	0	0	0	0	3	3	#NULL!	4	4	1	2	4	4	4	2	4	1	4	#NULL!	2	3	#NULL!	#NULL!	#NULL!	4	4	2	4	2	2	4	2	4	4	1	1	1	1	1	1	5
2018	1	1	1	#NULL!	#NULL!	4	3	1	0	1	0	0	2	2	#NULL!	4	4	1	4	4	4	4	4	2	3	1	#NULL!	2	1	1	1	2	5	5	1	1	5	5	5	3	5	1	1	1	1	1	1	1	1
2018	1	1	1	#NULL!	#NULL!	5	15	1	0	0	0	0	3	3	#NULL!	4	4	1	1	4	3	3	2	1	3	4	#NULL!	1	1	2	2	2	5	5	1	1	4	5	4	5	5	1	1	1	1	1	1	1	1
2018	1	1	1	#NULL!	#NULL!	6	1	1	1	0	0	0	2	2	#NULL!	3	3	1	3	3	4	5	5	3	3	1	#NULL!	2	2	#NULL!	#NULL!	#NULL!	5	5	3	1	5	4	3	2	5	4	1	1	2	5	2	2	3
2018	1	1	1	#NULL!	#NULL!	3	1	1	0	0	0	0	3	2	#NULL!	4	5	1	2	5	4	5	5	4	2	4	#NULL!	2	3	#NULL!	#NULL!	#NULL!	4	4	3	2	3	3	3	2	4	3	2	3	3	2	2	4	3
2018	1	1	1	#NULL!	#NULL!	4	12	1	0	0	1	0	3	2	#NULL!	4	5	2	2	5	4	5	5	3	3	1	#NULL!	1	1	1	3	2	5	5	2	1	4	5	4	5	5	4	1	2	2	1	3	2	4
2018	1	1	1	#NULL!	#NULL!	5	2	1	1	1	0	1	1	2	#NULL!	3	5	1	2	5	4	5	4	1	3	1	#NULL!	2	1	1	2	2	5	5	4	3	4	4	3	5	5	1	1	1	2	5	4	3	3
2018	1	1	1	#NULL!	#NULL!	4	5	0	1	0	0	0	3	99	#NULL!	4	4	1	3	4	4	4	4	1	2	1	#NULL!	2	1	2	1	2	5	5	3	1	4	4	3	3	4	2	2	4	4	4	3	4	4
2018	1	1	1	#NULL!	#NULL!	4	3	1	1	0	0	0	3	2	#NULL!	4	5	5	4	5	4	5	5	2	2	1	#NULL!	2	1	2	1	0	4	4	5	1	3	3	2	4	4	4	2	2	2	5	4	4	4
2018	1	1	1	#NULL!	#NULL!	8	18	1	0	0	0	0	3	2	#NULL!	4	4	1	3	4	4	4	4	4	1	4	#NULL!	1	2	#NULL!	#NULL!	#NULL!	5	5	3	1	4	4	4	3	5	3	1	1	1	2	5	1	1
2018	1	1	1	#NULL!	#NULL!	5	10	0	0	0	0	0	3	2	#NULL!	4	4	1	2	4	5	5	4	1	2	1	#NULL!	2	1	4	1	2	4	4	3	1	4	4	4	3	4	4	1	1	3	4	3	4	4
2018	1	1	1	#NULL!	#NULL!	4	7	1	0	0	0	0	3	2	#NULL!	2	3	1	3	5	5	5	3	4	3	3	#NULL!	1	3	#NULL!	#NULL!	#NULL!	4	4	4	4	4	3	4	4	4	4	4	2	3	2	4	2	4
2018	1	1	1	#NULL!	#NULL!	6	10	1	1	0	0	0	3	2	#NULL!	4	5	1	3	4	4	4	4	3	1	3	#NULL!	1	1	3	3	2	5	5	1	1	1	5	1	5	5	1	1	1	1	1	5	1	5
2018	1	1	1	#NULL!	#NULL!	6	8	1	1	0	0	0	3	2	#NULL!	4	4	1	2	4	4	4	4	1	1	4	#NULL!	1	1	0	3	4	5	5	5	1	5	5	3	5	5	2	1	4	1	1	3	1	5
2018	1	1	1	#NULL!	#NULL!	4	12	1	0	0	0	0	3	2	#NULL!	4	4	1	2	4	4	3	4	4	3	4	#NULL!	2	2	#NULL!	#NULL!	#NULL!	4	4	2	2	4	4	4	3	4	3	4	2	2	2	2	2	2
2018	1	2	#NULL!	1	1	4	25	1	0	0	0	0	2	99	#NULL!	2	2	1	1	3	4	4	3	3	2	3	#NULL!	2	1	2	3	2	5	5	2	2	4	4	4	4	4	2	2	2	2	2	5	2	2
2018	1	2	#NULL!	1	1	2	1	0	0	1	0	0	2	99	#NULL!	4	4	3	4	4	4	4	4	1	1	1	#NULL!	2	3	#NULL!	#NULL!	#NULL!	4	5	4	1	3	3	3	3	4	2	4	3	3	5	4	4	3
2018	1	1	1	#NULL!	#NULL!	2	4	0	1	0	0	0	3	2	#NULL!	4	5	1	4	5	4	5	5	2	1	1	#NULL!	2	2	#NULL!	#NULL!	#NULL!	3	3	3	1	3	3	3	3	3	3	5	3	3	2	3	1	3
2018	1	1	1	#NULL!	#NULL!	5	12	1	0	0	0	0	2	3	#NULL!	2	3	1	1	4	4	3	3	3	3	3	#NULL!	2	3	#NULL!	#NULL!	#NULL!	4	4	3	1	3	1	3	3	4	4	1	1	1	1	5	1	3
2018	1	1	1	#NULL!	#NULL!	5	5	1	1	0	0	0	2	2	#NULL!	4	5	1	4	5	4	5	5	3	1	1	#NULL!	2	1	0	1	0	5	5	1	1	4	4	3	2	4	1	1	1	1	1	4	1	3
2018	1	1	1	#NULL!	#NULL!	6	1	1	1	0	0	0	3	2	#NULL!	4	4	1	2	5	4	3	3	2	4	3	#NULL!	2	3	#NULL!	#NULL!	#NULL!	4	4	3	2	4	5	3	3	5	4	2	3	4	1	5	2	3
2018	1	1	1	#NULL!	#NULL!	5	4	1	0	1	0	0	2	2	#NULL!	4	4	1	4	4	4	4	4	2	1	1	#NULL!	2	2	#NULL!	#NULL!	#NULL!	4	4	1	1	3	4	1	3	4	2	2	3	3	4	5	1	3
2018	1	1	1	#NULL!	#NULL!	3	3	1	1	0	0	0	2	2	#NULL!	4	4	1	4	1	1	2	4	2	3	1	#NULL!	2	1	2	1	1	4	4	1	1	4	3	4	4	4	1	1	2	1	1	4	2	3
2018	1	1	1	#NULL!	#NULL!	4	4	0	0	1	0	0	2	2	#NULL!	5	5	1	2	5	5	5	3	4	2	4	#NULL!	2	1	4	1	2	4	4	2	1	3	4	4	4	4	2	2	2	2	4	2	4	4
2018	1	1	1	#NULL!	#NULL!	5	5	1	1	1	1	1	2	2	#NULL!	3	3	1	2	4	4	3	5	2	3	1	#NULL!	2	1	1	1	2	5	5	4	3	4	3	4	4	3	4	4	1	3	2	5	1	5
2018	1	1	1	#NULL!	#NULL!	4	4	1	0	0	1	0	2	2	#NULL!	4	5	1	1	5	4	5	5	2	4	3	#NULL!	2	1	4	1	2	5	5	2	1	4	5	4	5	5	1	1	1	2	5	1	2	2
2018	1	1	1	#NULL!	#NULL!	6	5	1	0	0	0	0	3	3	#NULL!	4	4	1	3	4	4	4	3	1	1	4	#NULL!	1	1	2	4	2	5	5	1	1	5	5	4	5	5	1	1	1	1	1	1	1	1
2018	1	2	#NULL!	1	1	4	3	1	1	1	0	0	2	99	#NULL!	4	4	1	2	4	4	5	4	1	2	1	#NULL!	2	1	1	1	2	5	5	1	1	4	5	5	4	5	1	1	1	1	1	1	1	1
2018	1	2	#NULL!	1	1	8	25	1	0	0	0	0	3	2	#NULL!	3	3	1	2	4	4	4	4	1	2	1	#NULL!	1	1	1	4	2	5	4	1	4	3	2	3	4	5	1	4	3	1	1	4	1	1
2018	1	2	#NULL!	1	1	5	5	1	1	0	0	0	1	2	#NULL!	4	5	1	2	4	4	4	4	1	3	3	#NULL!	1	2	#NULL!	#NULL!	#NULL!	5	5	2	1	4	4	4	3	4	2	2	2	2	2	5	2	4
2018	1	1	1	#NULL!	#NULL!	4	6	1	0	0	0	0	3	2	#NULL!	1	3	1	1	5	5	1	1	3	2	3	#NULL!	2	1	1	1	2	5	5	3	3	5	5	5	5	5	2	3	1	1	1	4	2	4
2018	1	1	1	#NULL!	#NULL!	5	5	1	1	0	1	0	3	2	#NULL!	4	4	1	3	4	4	5	4	1	4	3	#NULL!	1	1	1	2	2	5	5	5	2	4	4	3	5	4	2	2	2	4	4	4	2	3
2018	1	1	1	#NULL!	#NULL!	5	1	1	0	0	1	0	2	2	#NULL!	3	3	1	1	4	1	2	4	1	2	2	#NULL!	2	1	1	2	2	5	5	2	4	5	5	5	5	5	4	1	2	1	1	2	2	3
2018	1	2	#NULL!	1	1	8	2	1	1	0	0	0	3	3	#NULL!	3	4	1	2	2	4	3	4	1	2	3	#NULL!	2	1	3	1	2	4	4	4	3	4	4	4	4	4	4	5	2	3	4	5	3	4
2018	1	1	1	#NULL!	#NULL!	6	4	1	1	1	0	0	3	2	#NULL!	4	4	1	2	4	4	2	4	2	2	2	#NULL!	2	1	1	2	2	5	5	2	1	4	4	3	5	4	3	2	2	2	1	1	2	2
2018	1	2	#NULL!	1	1	2	6	1	1	0	0	0	2	2	#NULL!	4	5	3	4	1	4	3	4	1	3	1	#NULL!	2	1	2	1	2	5	5	3	1	4	3	5	4	3	4	1	3	3	3	4	3	4
2018	1	1	1	#NULL!	#NULL!	4	12	1	1	0	0	1	3	2	#NULL!	4	4	1	2	3	4	2	3	1	3	1	#NULL!	2	1	4	2	2	5	5	1	1	5	5	5	5	5	1	1	1	1	1	1	1	5
2018	1	1	1	#NULL!	#NULL!	5	10	1	1	1	0	0	2	3	#NULL!	4	4	1	2	4	4	5	5	1	3	1	#NULL!	2	2	#NULL!	#NULL!	#NULL!	4	4	2	1	3	4	2	2	4	1	1	1	1	1	5	2	4
2018	1	2	#NULL!	1	1	2	2	0	1	1	0	1	2	2	#NULL!	4	4	1	2	4	4	2	4	1	3	2	#NULL!	1	2	#NULL!	#NULL!	#NULL!	4	4	2	2	4	3	4	3	4	4	2	4	3	2	4	2	2
2018	1	1	1	#NULL!	#NULL!	6	35	1	0	0	0	0	2	3	#NULL!	4	4	1	2	4	4	4	4	3	2	3	#NULL!	2	1	2	1	4	5	5	1	3	5	5	2	5	5	1	1	1	1	1	5	1	1
2018	1	1	1	#NULL!	#NULL!	5	18	1	0	1	1	1	2	3	#NULL!	4	4	1	4	4	4	4	4	2	2	2	#NULL!	2	1	2	1	0	4	4	2	2	3	3	4	4	5	4	1	1	1	1	4	1	4
2018	1	1	1	#NULL!	#NULL!	4	2	1	0	0	0	0	3	2	#NULL!	1	5	1	1	5	5	5	5	3	4	2	#NULL!	2	3	#NULL!	#NULL!	#NULL!	3	3	2	3	1	1	2	2	2	4	2	2	2	2	2	2	2
2018	1	1	1	#NULL!	#NULL!	6	20	0	0	0	1	0	3	3	#NULL!	4	4	1	2	3	4	3	3	4	2	3	#NULL!	1	1	1	2	3	5	5	1	1	5	5	5	5	5	4	1	1	1	1	3	1	5
2018	1	1	1	#NULL!	#NULL!	6	4	1	0	0	1	0	2	3	#NULL!	3	4	1	2	4	4	4	2	3	3	3	#NULL!	2	1	0	2	2	5	5	1	3	3	2	4	4	5	2	2	1	1	1	2	1	2
2018	1	1	1	#NULL!	#NULL!	5	3	1	1	1	0	1	3	2	#NULL!	4	4	1	2	3	4	4	4	1	2	3	#NULL!	2	1	2	4	2	5	5	2	1	3	1	5	5	5	1	1	1	1	1	5	1	1
2018	1	1	1	#NULL!	#NULL!	2	3	0	0	1	0	0	2	2	#NULL!	4	4	2	4	4	4	4	4	1	2	1	#NULL!	1	2	#NULL!	#NULL!	#NULL!	4	4	3	2	4	4	4	4	4	1	1	3	2	2	2	4	4
2018	1	2	#NULL!	1	1	4	2	0	0	1	0	0	2	2	#NULL!	4	5	1	4	5	4	4	4	1	2	1	#NULL!	2	3	#NULL!	#NULL!	#NULL!	4	4	2	2	4	4	3	2	2	3	1	2	1	4	4	2	3
2018	1	1	1	#NULL!	#NULL!	4	20	1	0	0	0	0	2	3	#NULL!	4	5	1	2	5	4	3	4	1	2	1	#NULL!	2	1	2	2	2	5	5	3	2	4	5	4	5	5	2	2	3	2	2	1	1	4
2018	1	1	1	#NULL!	#NULL!	3	5	0	1	1	1	0	2	99	#NULL!	2	5	1	2	5	5	5	4	2	2	1	#NULL!	2	2	#NULL!	#NULL!	#NULL!	4	4	4	3	4	4	3	2	4	4	2	2	2	3	2	3	3
2018	1	1	1	#NULL!	#NULL!	4	15	1	1	0	0	0	3	2	#NULL!	4	5	1	1	5	4	5	5	1	3	1	#NULL!	1	1	4	1	2	5	5	1	1	4	4	3	5	5	3	1	3	1	4	5	5	4
2018	1	1	1	#NULL!	#NULL!	5	4	1	0	0	0	0	2	99	#NULL!	4	4	1	1	4	4	5	5	2	1	1	#NULL!	2	1	1	2	2	5	5	5	1	5	5	4	5	5	1	1	1	1	1	5	1	5
2018	1	1	1	#NULL!	#NULL!	5	14	1	1	1	0	0	3	2	#NULL!	3	4	1	1	4	4	4	4	4	2	4	#NULL!	1	1	2	3	2	5	5	2	2	4	4	4	5	4	1	1	3	2	1	2	3	2
2018	1	2	#NULL!	1	1	8	15	1	1	0	0	0	1	2	#NULL!	3	5	1	3	5	4	4	4	1	2	2	#NULL!	2	1	0	4	2	5	5	2	2	3	3	4	3	5	1	1	1	1	1	3	1	1
2018	1	2	#NULL!	1	1	3	10	0	1	0	0	0	2	99	#NULL!	4	5	1	4	5	4	5	5	1	1	1	#NULL!	2	3	#NULL!	#NULL!	#NULL!	3	3	3	3	3	3	3	3	3	3	3	3	4	4	4	4	3
2018	1	2	#NULL!	1	1	6	28	0	1	0	0	0	2	3	#NULL!	3	4	1	3	4	4	5	2	3	3	1	#NULL!	2	2	#NULL!	#NULL!	#NULL!	4	5	1	4	3	3	3	3	5	2	1	2	1	3	3	3	3
2018	1	1	1	#NULL!	#NULL!	5	8	1	1	1	1	1	3	3	#NULL!	3	4	1	2	4	4	3	3	2	2	4	#NULL!	1	1	1	4	2	5	5	3	1	4	5	5	5	5	1	1	1	1	1	3	1	1
2018	1	1	1	#NULL!	#NULL!	4	6	1	0	0	0	0	2	2	#NULL!	3	3	1	1	3	4	4	4	2	2	3	#NULL!	1	2	#NULL!	#NULL!	#NULL!	4	4	1	5	5	5	4	2	5	2	2	2	4	3	4	2	4
2018	1	1	1	#NULL!	#NULL!	5	15	1	1	0	0	0	3	2	#NULL!	1	4	1	3	4	4	4	4	2	1	1	#NULL!	2	1	0	1	2	4	3	4	1	4	4	3	3	3	3	3	3	3	3	3	3	3
2018	1	1	1	#NULL!	#NULL!	5	7	0	1	0	1	0	3	2	#NULL!	4	5	1	4	5	4	4	4	1	3	2	#NULL!	2	1	1	2	2	5	5	1	1	4	5	4	5	5	1	1	1	1	1	1	1	1
2018	1	1	1	#NULL!	#NULL!	4	28	1	0	0	0	0	3	3	#NULL!	2	2	1	4	5	4	5	3	2	2	2	#NULL!	2	2	#NULL!	#NULL!	#NULL!	4	4	1	2	2	2	4	2	4	2	2	2	2	4	4	4	4
2018	1	1	1	#NULL!	#NULL!	2	1	0	0	0	0	0	3	2	#NULL!	5	5	5	5	5	5	5	5	1	2	1	#NULL!	2	2	#NULL!	#NULL!	#NULL!	5	5	5	5	5	5	5	5	5	3	3	3	3	3	3	3	3
2018	1	1	1	#NULL!	#NULL!	6	12	1	0	0	0	0	2	2	#NULL!	4	5	1	2	5	4	4	2	4	4	4	#NULL!	1	1	0	2	0	5	5	1	2	4	5	4	5	5	1	1	2	1	1	1	2	1
2018	1	1	1	#NULL!	#NULL!	4	3	1	1	1	0	0	2	2	#NULL!	4	4	1	3	4	4	4	4	2	3	1	#NULL!	2	1	1	2	2	5	5	1	1	3	3	4	5	5	1	1	1	1	1	1	1	1
2018	1	1	1	#NULL!	#NULL!	5	15	1	0	0	0	0	3	2	#NULL!	4	4	1	2	4	4	4	4	3	1	2	#NULL!	1	1	2	2	2	5	5	1	1	5	5	4	5	5	1	1	1	1	1	1	1	1
2018	1	1	1	#NULL!	#NULL!	4	6	1	1	1	0	1	3	3	#NULL!	4	5	2	3	5	4	5	5	4	4	2	#NULL!	2	1	1	1	2	4	4	4	1	3	4	3	4	3	3	4	3	3	2	4	2	3
2018	1	1	1	#NULL!	#NULL!	5	6	1	1	0	0	0	1	2	#NULL!	4	5	1	2	5	4	5	5	1	2	1	#NULL!	2	1	1	2	2	5	5	1	1	3	5	2	5	5	1	1	1	1	2	3	1	1
2018	1	1	1	#NULL!	#NULL!	5	10	1	1	1	0	0	2	99	#NULL!	3	5	1	4	5	4	4	4	1	1	1	#NULL!	1	1	1	2	1	4	5	3	1	3	3	3	2	4	4	1	1	1	2	5	3	2
2018	1	1	1	#NULL!	#NULL!	4	15	1	1	0	0	0	3	2	#NULL!	3	3	1	2	4	3	3	3	2	2	3	#NULL!	1	2	#NULL!	#NULL!	#NULL!	5	5	1	2	4	4	2	2	5	1	1	1	5	1	5	1	5
2018	1	1	1	#NULL!	#NULL!	5	10	1	1	0	1	1	3	3	#NULL!	3	4	1	2	4	4	3	2	3	3	3	#NULL!	1	1	0	1	2	5	5	2	1	5	5	4	5	5	2	1	2	1	1	5	2	3
2018	1	1	1	#NULL!	#NULL!	4	15	0	1	0	0	0	3	2	#NULL!	4	5	2	3	5	4	4	4	2	2	1	#NULL!	2	1	1	1	2	5	5	4	1	3	3	3	3	4	3	3	3	3	3	3	3	3
2018	1	1	1	#NULL!	#NULL!	5	3	1	1	0	0	0	3	2	#NULL!	4	4	1	2	4	4	5	5	1	3	1	#NULL!	2	2	#NULL!	#NULL!	#NULL!	3	3	4	2	3	3	2	2	4	4	2	4	3	4	4	4	4
2018	1	1	1	#NULL!	#NULL!	4	2	1	0	0	0	0	3	2	#NULL!	4	5	1	4	5	4	1	4	1	2	1	#NULL!	2	2	#NULL!	#NULL!	#NULL!	2	2	5	1	1	1	2	1	2	4	5	2	4	2	1	4	3
2018	1	1	1	#NULL!	#NULL!	6	4	1	0	0	0	0	2	3	#NULL!	2	2	1	1	5	1	1	4	3	1	4	#NULL!	1	1	2	1	2	5	5	2	1	5	5	5	5	5	2	2	3	2	2	4	2	3
2018	1	1	1	#NULL!	#NULL!	6	25	0	1	0	0	1	2	3	#NULL!	3	4	1	3	4	4	3	2	4	3	1	#NULL!	2	2	#NULL!	#NULL!	#NULL!	4	4	1	4	4	4	3	4	4	1	1	3	1	2	3	2	3
2018	1	1	1	#NULL!	#NULL!	3	2	1	0	1	1	0	1	3	#NULL!	4	4	1	1	4	4	1	2	2	2	2	#NULL!	2	3	#NULL!	#NULL!	#NULL!	4	4	3	1	4	4	5	3	4	1	1	1	1	3	4	1	3
2018	1	1	1	#NULL!	#NULL!	4	20	1	0	0	0	0	3	2	#NULL!	2	5	1	2	5	5	5	5	1	2	1	#NULL!	1	1	1	1	0	4	4	1	1	3	2	2	2	3	1	1	1	1	4	1	3	5
2018	1	1	1	#NULL!	#NULL!	7	30	1	1	0	0	0	3	99	#NULL!	2	1	1	1	3	1	1	4	4	1	2	#NULL!	1	2	#NULL!	#NULL!	#NULL!	3	3	4	1	3	4	4	2	3	3	1	1	3	5	3	3	3
2018	1	1	1	2	1	5	4	0	1	0	0	1	3	3	#NULL!	3	4	1	3	4	4	4	3	1	4	3	#NULL!	2	2	#NULL!	#NULL!	#NULL!	5	5	2	4	3	3	3	4	5	2	3	4	4	5	3	5	3
2018	1	1	1	#NULL!	#NULL!	4	8	0	1	0	0	0	2	2	#NULL!	3	4	1	3	4	4	4	4	1	3	1	#NULL!	2	1	1	2	2	4	4	3	3	4	4	4	4	5	4	2	1	1	2	5	2	3
2018	1	2	#NULL!	1	1	6	10	0	1	0	0	0	2	99	#NULL!	4	5	1	4	5	4	2	1	4	3	1	#NULL!	2	2	#NULL!	#NULL!	#NULL!	4	5	2	2	2	1	3	1	4	2	2	3	2	5	3	5	3
2018	1	1	1	#NULL!	#NULL!	5	9	1	0	0	0	0	2	2	#NULL!	3	5	1	2	5	4	4	4	4	1	4	#NULL!	1	1	2	1	2	4	4	2	3	2	3	3	4	4	2	2	2	2	2	4	2	2
2018	1	1	1	#NULL!	#NULL!	5	5	1	1	0	0	0	3	2	#NULL!	4	4	1	2	4	4	4	4	1	3	3	#NULL!	2	1	2	1	2	5	5	1	1	5	5	5	5	5	5	1	1	1	4	5	5	5
2018	1	2	#NULL!	1	1	6	6	1	1	0	0	0	1	2	#NULL!	3	4	1	2	4	4	2	4	1	2	2	#NULL!	2	1	1	1	4	4	4	2	3	4	3	4	3	4	2	2	2	2	2	2	2	2
2018	1	1	1	#NULL!	#NULL!	5	16	1	0	0	0	0	3	2	#NULL!	3	4	1	3	4	4	3	3	2	2	1	#NULL!	1	1	2	2	2	5	5	3	1	5	5	4	5	4	1	1	1	1	1	1	1	1
2018	1	1	1	#NULL!	#NULL!	4	6	1	1	0	0	0	3	2	#NULL!	4	4	1	1	4	4	5	1	1	2	1	#NULL!	2	2	#NULL!	#NULL!	#NULL!	3	3	3	1	2	2	3	4	3	3	3	3	3	3	3	3	3
2018	1	1	1	#NULL!	#NULL!	6	2	0	1	0	0	1	1	3	#NULL!	3	5	1	3	5	5	5	5	1	2	4	#NULL!	2	2	#NULL!	#NULL!	#NULL!	4	5	2	4	4	3	4	3	5	3	2	3	2	5	3	4	3
2018	1	2	#NULL!	1	1	5	2	0	1	0	0	0	1	99	#NULL!	4	5	1	4	5	4	4	3	1	2	4	#NULL!	2	3	#NULL!	#NULL!	#NULL!	3	4	5	1	2	1	3	1	4	3	5	4	4	5	3	2	3
2018	1	1	1	#NULL!	#NULL!	4	7	0	1	0	0	0	3	2	#NULL!	4	5	1	4	5	4	5	5	1	2	1	#NULL!	2	3	#NULL!	#NULL!	#NULL!	2	2	1	1	1	1	2	1	1	2	1	1	2	4	4	1	1
2018	1	2	#NULL!	1	1	4	5	1	0	0	0	0	2	99	#NULL!	3	4	1	3	4	4	4	4	2	2	1	#NULL!	2	1	1	1	2	4	4	2	3	3	3	3	3	3	3	4	3	3	3	3	3	3
2018	1	2	#NULL!	1	1	8	2	1	1	1	0	0	3	2	#NULL!	4	4	1	4	4	4	4	4	1	2	2	#NULL!	2	1	2	2	2	5	5	5	1	5	3	3	3	4	1	1	1	1	1	1	1	2
2018	1	1	1	#NULL!	#NULL!	5	5	1	0	0	0	0	3	99	#NULL!	4	4	4	4	4	4	4	4	2	2	3	#NULL!	1	1	1	1	3	1	1	1	1	1	1	1	1	1	1	1	2	2	2	4	3	3
2018	1	1	1	#NULL!	#NULL!	5	5	0	1	0	0	0	3	2	#NULL!	4	4	1	3	4	4	4	5	2	2	2	#NULL!	1	1	1	1	2	4	4	3	1	4	4	4	4	4	2	5	3	3	3	2	3	4
2018	1	1	1	#NULL!	#NULL!	5	22	0	1	1	0	0	2	3	#NULL!	4	4	1	2	5	4	4	4	3	2	1	#NULL!	2	2	#NULL!	#NULL!	#NULL!	3	3	2	1	3	3	3	2	3	1	1	1	1	1	1	1	1
2018	1	2	#NULL!	1	1	5	21	0	1	0	0	0	2	99	#NULL!	3	5	1	3	5	4	5	5	4	2	1	#NULL!	2	2	#NULL!	#NULL!	#NULL!	4	5	1	3	3	1	3	1	5	2	1	2	1	5	3	2	2
2018	1	1	1	#NULL!	#NULL!	4	2	1	0	1	1	0	2	99	#NULL!	4	1	1	4	1	2	1	4	2	3	1	#NULL!	2	2	#NULL!	#NULL!	#NULL!	3	4	4	2	3	3	3	4	3	4	4	2	4	2	4	4	4
2018	1	2	#NULL!	1	1	5	10	1	0	0	0	0	2	99	#NULL!	2	4	2	1	4	4	4	4	3	3	1	#NULL!	2	2	#NULL!	#NULL!	#NULL!	2	2	3	3	3	3	3	3	3	3	3	3	3	3	3	3	3
2018	1	1	1	#NULL!	#NULL!	6	2	1	1	0	0	1	3	3	#NULL!	2	3	1	2	3	5	4	2	1	3	2	#NULL!	2	2	#NULL!	#NULL!	#NULL!	4	5	2	4	4	3	3	3	5	3	3	3	2	5	4	4	3
2018	1	1	1	#NULL!	#NULL!	6	3	1	0	0	0	0	3	2	#NULL!	3	3	1	2	2	2	2	2	1	1	3	#NULL!	2	1	1	2	2	5	5	4	2	5	5	3	4	4	2	2	2	2	4	5	2	2
2018	1	1	1	#NULL!	#NULL!	2	2	1	0	0	0	0	1	99	#NULL!	1	2	4	2	2	3	3	3	1	2	2	#NULL!	1	1	3	2	3	2	4	3	1	2	3	3	4	2	2	2	1	3	3	2	4	4
2018	1	1	1	#NULL!	#NULL!	3	1	1	0	0	0	0	1	2	#NULL!	4	5	4	4	5	5	5	4	1	1	1	#NULL!	2	3	#NULL!	#NULL!	#NULL!	4	4	4	3	4	4	4	4	4	2	5	2	2	2	2	2	2
2018	1	2	#NULL!	1	1	3	4	1	1	0	0	0	2	2	#NULL!	3	5	1	3	5	5	5	5	1	2	1	#NULL!	2	2	#NULL!	#NULL!	#NULL!	4	4	3	4	5	3	4	3	3	4	2	2	2	4	4	2	2
2018	1	1	1	#NULL!	#NULL!	5	4	1	1	0	0	0	3	2	#NULL!	4	4	1	3	4	4	4	1	3	4	3	#NULL!	2	1	1	3	2	5	5	3	1	4	4	4	4	5	4	2	3	1	4	4	4	3
2018	1	1	1	#NULL!	#NULL!	2	2	1	0	1	0	0	3	2	#NULL!	4	5	1	4	5	4	5	5	1	3	1	#NULL!	2	2	#NULL!	#NULL!	#NULL!	4	4	3	2	3	3	3	3	4	4	4	5	5	4	4	4	5
2018	1	1	1	#NULL!	#NULL!	6	1	1	0	0	0	0	2	2	#NULL!	3	4	1	2	4	4	5	4	4	4	2	#NULL!	2	2	#NULL!	#NULL!	#NULL!	5	5	3	2	4	3	3	3	4	3	3	4	3	3	3	3	3
2018	1	1	1	#NULL!	#NULL!	4	6	1	0	0	0	0	3	2	#NULL!	4	4	1	2	4	4	4	4	3	3	3	#NULL!	1	1	2	2	4	5	5	1	1	3	3	4	5	3	1	1	1	1	1	1	1	1
2018	1	1	1	#NULL!	#NULL!	6	2	1	1	0	0	0	2	2	#NULL!	4	5	1	3	5	4	4	4	1	1	1	#NULL!	2	1	1	1	2	5	5	3	1	4	4	3	4	5	1	1	1	1	1	1	1	3
2018	1	1	1	#NULL!	#NULL!	3	1	1	0	0	0	0	2	2	#NULL!	4	4	1	3	4	5	5	5	1	1	1	#NULL!	2	3	#NULL!	#NULL!	#NULL!	3	4	4	1	3	3	4	1	3	4	4	3	3	4	3	4	4
2018	1	2	#NULL!	1	1	7	6	1	0	0	0	0	1	2	#NULL!	3	3	1	2	2	4	5	5	1	4	3	#NULL!	2	1	2	1	2	5	5	1	3	4	3	4	3	3	1	1	1	1	1	5	1	3
2018	1	1	1	#NULL!	#NULL!	4	20	0	1	1	0	0	3	2	#NULL!	4	5	1	3	5	4	4	4	3	2	1	#NULL!	1	1	1	1	2	4	4	3	2	4	4	4	4	4	2	2	2	2	2	2	3	4
2018	1	1	1	#NULL!	#NULL!	6	9	1	0	0	0	0	3	3	#NULL!	2	2	1	2	4	4	2	2	4	1	4	#NULL!	1	1	2	2	2	5	5	2	3	5	5	3	5	5	1	1	2	1	1	5	1	1
2018	1	1	1	#NULL!	#NULL!	5	12	1	1	1	0	0	3	2	#NULL!	4	5	1	3	5	4	5	3	3	3	1	#NULL!	2	1	3	1	2	5	5	1	1	3	4	4	4	5	1	1	1	1	1	4	1	2
2018	1	1	1	#NULL!	#NULL!	5	2	0	0	0	0	0	1	99	#NULL!	4	5	3	1	5	4	2	3	1	1	1	#NULL!	1	1	2	2	4	1	1	1	1	5	5	2	4	5	1	5	5	1	5	5	5	5
2018	1	1	1	#NULL!	#NULL!	5	10	1	1	1	0	0	2	2	#NULL!	3	5	1	3	5	4	5	5	1	2	1	#NULL!	1	1	1	1	2	5	4	1	1	3	3	3	5	5	1	1	1	1	3	1	1	1
2018	1	1	1	#NULL!	#NULL!	4	3	1	1	0	0	0	2	2	#NULL!	3	5	1	2	5	2	5	2	3	3	1	#NULL!	2	2	#NULL!	#NULL!	#NULL!	5	5	4	4	4	3	4	3	4	1	2	1	2	4	4	5	4
2018	1	1	1	#NULL!	#NULL!	3	8	0	1	0	0	1	2	2	#NULL!	4	5	1	3	5	4	4	4	1	2	1	#NULL!	2	1	1	2	2	5	5	1	1	4	5	3	5	4	4	1	2	4	4	4	2	4
2018	1	1	1	#NULL!	#NULL!	6	20	1	0	0	0	0	2	3	#NULL!	4	4	1	4	4	4	4	4	4	4	4	#NULL!	2	2	#NULL!	#NULL!	#NULL!	5	5	4	4	5	4	5	5	4	1	1	1	1	1	5	1	1
2018	1	2	#NULL!	1	1	5	10	1	1	1	0	0	2	99	#NULL!	4	4	2	3	4	4	4	4	4	1	3	#NULL!	2	1	2	4	2	5	5	2	2	4	3	5	3	5	3	2	2	2	1	1	1	1
2018	1	1	1	#NULL!	#NULL!	5	5	0	1	1	0	0	2	2	#NULL!	3	3	1	1	4	3	3	3	3	2	1	#NULL!	2	3	#NULL!	#NULL!	#NULL!	3	3	4	4	3	3	2	2	2	5	1	1	1	1	5	2	5
2018	1	1	1	#NULL!	#NULL!	3	20	1	0	0	0	0	3	2	#NULL!	3	5	1	2	5	4	3	3	1	2	1	#NULL!	2	1	2	2	2	5	5	2	1	4	5	4	5	5	2	2	3	2	3	2	2	2
2018	1	1	1	#NULL!	#NULL!	7	6	1	1	0	0	0	3	2	#NULL!	4	4	5	4	4	4	4	4	4	1	3	#NULL!	2	1	2	3	2	5	5	2	2	5	5	5	5	5	2	2	1	1	1	5	1	1
2018	1	2	#NULL!	1	1	7	5	1	0	0	0	0	1	99	#NULL!	2	2	1	2	2	4	2	1	1	2	4	#NULL!	2	1	2	2	2	5	5	2	2	5	5	5	5	5	3	3	3	2	2	3	3	3
2018	1	1	1	#NULL!	#NULL!	4	6	1	0	1	0	0	3	2	#NULL!	4	4	1	4	4	4	5	4	1	2	1	#NULL!	2	2	#NULL!	#NULL!	#NULL!	3	3	3	2	3	3	3	3	3	4	2	3	4	4	2	3	3
2018	1	1	1	#NULL!	#NULL!	5	18	1	0	0	0	0	3	3	#NULL!	4	4	1	1	4	4	5	1	1	3	1	#NULL!	1	1	1	1	2	5	5	1	1	1	1	5	5	5	1	1	1	1	4	1	3	5
2018	1	1	1	#NULL!	#NULL!	6	1	1	1	1	1	0	3	2	#NULL!	4	4	1	3	4	4	4	4	1	4	1	#NULL!	2	1	1	1	2	4	5	5	1	5	5	5	5	5	1	1	1	1	1	1	1	1
2018	1	1	1	#NULL!	#NULL!	6	15	1	0	0	0	0	2	99	#NULL!	2	3	1	2	4	4	2	3	3	3	2	#NULL!	1	1	1	2	4	5	5	1	4	5	5	4	5	5	1	1	1	1	1	4	1	5
2018	1	1	1	#NULL!	#NULL!	3	2	1	0	0	0	0	2	99	#NULL!	2	5	1	4	5	4	4	4	1	4	1	#NULL!	2	1	3	1	1	4	4	2	2	4	4	4	4	4	2	2	2	2	2	2	2	2
2018	1	2	#NULL!	1	1	7	7	1	0	0	0	0	3	99	#NULL!	2	2	1	1	4	4	4	4	1	1	3	#NULL!	1	2	#NULL!	#NULL!	#NULL!	4	4	3	3	4	3	3	3	4	5	2	2	1	1	4	2	3
2018	1	1	1	#NULL!	#NULL!	6	7	1	0	0	0	0	3	2	#NULL!	2	4	1	1	4	4	4	2	4	2	4	#NULL!	2	1	3	3	2	5	5	3	3	4	4	4	4	5	1	1	1	1	1	4	1	1
2018	1	1	1	#NULL!	#NULL!	6	4	1	0	0	0	0	3	3	#NULL!	2	4	1	2	1	4	4	4	4	3	4	#NULL!	1	1	1	2	1	4	4	1	1	3	3	4	4	4	2	1	2	1	2	4	1	4
2018	1	1	1	#NULL!	#NULL!	4	4	1	1	1	0	0	2	2	#NULL!	4	4	1	2	4	4	4	4	1	3	1	#NULL!	2	2	#NULL!	#NULL!	#NULL!	5	5	1	1	5	5	3	4	5	1	1	1	1	1	4	1	3
2018	1	1	1	#NULL!	#NULL!	5	2	1	0	0	0	0	3	2	#NULL!	4	4	1	4	4	4	3	4	2	1	2	#NULL!	1	1	2	3	3	5	4	3	2	4	5	5	5	5	5	4	4	4	4	1	1	4
2018	1	1	1	#NULL!	#NULL!	5	15	1	1	1	0	0	3	2	#NULL!	4	4	1	4	4	4	4	4	2	1	1	#NULL!	1	1	1	1	2	4	4	5	2	4	4	4	4	4	2	2	3	3	3	2	3	3
2018	1	2	#NULL!	1	1	5	3	1	1	0	0	0	2	2	#NULL!	3	4	1	4	4	4	5	5	2	2	1	#NULL!	1	1	2	2	1	4	5	4	2	4	4	4	4	4	1	1	4	1	1	4	1	1
2018	1	1	1	#NULL!	#NULL!	2	1	1	0	0	0	0	1	2	#NULL!	4	5	1	3	5	4	3	4	2	3	2	#NULL!	2	2	#NULL!	#NULL!	#NULL!	4	4	3	2	3	4	4	4	4	2	2	2	2	2	2	2	4
2018	1	1	1	#NULL!	#NULL!	5	7	1	0	0	0	0	2	2	#NULL!	4	5	1	2	5	4	5	4	3	2	3	#NULL!	1	2	#NULL!	#NULL!	#NULL!	4	4	1	1	3	3	4	3	4	1	1	1	1	1	4	1	3
2018	1	1	1	#NULL!	#NULL!	4	18	1	0	0	0	0	2	3	#NULL!	3	4	1	1	4	4	4	2	3	2	2	#NULL!	2	3	#NULL!	#NULL!	#NULL!	3	3	4	1	4	4	3	3	3	5	2	1	1	1	5	1	4
2018	1	1	1	#NULL!	#NULL!	5	5	1	0	1	1	0	2	2	#NULL!	5	5	1	3	5	5	4	4	2	3	2	#NULL!	2	1	2	2	2	4	4	2	2	4	4	4	4	4	4	3	2	2	2	4	3	2
2018	1	2	#NULL!	1	1	6	2	1	1	1	0	0	2	99	#NULL!	3	3	1	4	4	4	1	4	3	1	2	#NULL!	2	1	1	2	1	5	5	1	3	4	4	2	4	4	2	2	2	2	2	4	2	2
2018	1	1	1	#NULL!	#NULL!	6	5	1	0	0	0	0	3	3	#NULL!	3	3	1	2	3	4	2	2	4	2	4	#NULL!	2	1	2	3	2	5	5	2	1	4	4	4	5	5	1	4	4	1	1	4	1	3
2018	1	1	1	#NULL!	#NULL!	6	3	1	0	0	0	0	2	3	#NULL!	3	4	1	1	4	4	4	2	4	3	4	#NULL!	2	1	1	2	4	4	4	2	2	4	4	4	4	4	2	2	2	2	2	5	2	2
2018	1	1	1	#NULL!	#NULL!	5	12	1	0	0	0	0	3	2	#NULL!	4	5	2	4	4	4	4	4	3	1	2	#NULL!	1	1	2	3	2	5	5	1	2	3	5	4	5	5	1	1	1	1	1	1	1	1
2018	1	1	1	#NULL!	#NULL!	6	18	1	0	0	0	0	3	3	#NULL!	3	4	1	3	4	4	4	4	2	1	1	#NULL!	1	1	2	2	2	5	5	2	1	5	5	4	5	5	1	1	1	1	1	1	1	1
2018	1	2	#NULL!	1	1	4	5	1	0	1	0	0	1	2	#NULL!	4	4	1	2	4	4	2	4	1	1	3	#NULL!	1	1	2	3	2	5	5	1	1	3	3	3	3	5	1	1	3	1	1	5	1	5
2018	1	1	1	#NULL!	#NULL!	4	16	1	0	0	1	0	3	3	#NULL!	3	3	1	1	4	4	4	4	3	2	3	#NULL!	2	1	1	2	2	5	5	3	1	4	5	3	5	5	1	1	1	1	1	3	1	3
2018	1	2	#NULL!	1	1	4	10	1	1	0	0	0	2	99	#NULL!	3	4	1	2	4	4	5	5	3	3	1	#NULL!	1	1	1	1	2	5	5	1	2	1	3	2	3	5	4	2	2	2	4	2	2	4
2018	1	2	#NULL!	1	1	7	30	1	1	1	0	1	3	99	#NULL!	2	1	1	2	1	3	1	2	1	1	1	#NULL!	1	1	1	1	2	5	5	1	3	3	1	3	1	5	1	1	1	1	1	1	1	2
2018	1	1	1	#NULL!	#NULL!	5	13	1	1	0	0	1	3	2	#NULL!	5	5	1	4	5	5	4	4	2	1	1	#NULL!	2	1	1	1	2	5	5	3	1	4	5	3	5	5	1	1	1	1	1	1	1	1
2018	1	2	#NULL!	1	1	3	8	1	1	0	0	0	3	99	#NULL!	4	1	1	4	5	4	5	3	1	2	2	#NULL!	1	2	#NULL!	#NULL!	#NULL!	3	3	2	2	3	3	3	3	3	4	2	2	2	2	4	2	2
2018	1	1	1	#NULL!	#NULL!	4	2	0	0	1	0	0	3	2	#NULL!	4	5	1	1	5	4	5	4	1	3	1	#NULL!	2	1	0	4	0	5	5	3	1	4	4	3	4	4	1	1	1	1	1	1	1	1
2018	1	1	1	#NULL!	#NULL!	6	8	1	1	1	1	0	3	3	#NULL!	4	4	2	4	4	4	5	4	2	2	1	#NULL!	2	1	1	2	2	4	4	2	2	4	4	4	4	5	1	1	1	1	1	1	1	2
2018	1	1	1	#NULL!	#NULL!	4	6	1	0	0	0	0	3	2	#NULL!	4	4	3	1	4	4	1	1	3	2	2	#NULL!	1	1	2	2	2	5	5	1	1	5	5	3	5	5	1	1	1	1	1	5	1	1
2018	1	2	#NULL!	1	1	4	6	1	1	1	1	0	2	99	#NULL!	3	4	1	4	4	3	3	4	3	3	#NULL!	#NULL!	2	2	#NULL!	#NULL!	#NULL!	4	4	1	1	4	4	3	3	4	2	2	2	2	2	4	2	2
2018	1	1	1	#NULL!	#NULL!	4	20	1	0	0	1	0	2	99	#NULL!	4	5	1	4	5	4	5	4	3	2	2	#NULL!	2	2	#NULL!	#NULL!	#NULL!	5	5	2	2	4	3	5	4	5	2	2	2	2	2	2	2	2
2018	1	1	1	#NULL!	#NULL!	3	18	1	1	0	0	0	3	2	#NULL!	5	5	1	3	5	5	5	4	3	2	1	#NULL!	2	1	1	3	2	4	4	2	1	3	3	4	4	4	1	1	1	1	1	1	1	3
2018	1	1	1	#NULL!	#NULL!	3	7	1	1	1	0	0	2	2	#NULL!	3	5	1	2	5	3	5	5	3	3	1	#NULL!	2	3	#NULL!	#NULL!	#NULL!	4	4	5	3	3	2	3	2	4	3	2	2	2	2	5	2	4
2018	1	1	1	#NULL!	#NULL!	4	20	0	1	0	0	0	2	2	#NULL!	4	4	1	3	2	4	4	3	3	2	2	#NULL!	2	1	2	1	2	5	5	2	5	3	4	4	4	5	4	2	2	2	2	2	2	5
2018	1	1	1	#NULL!	#NULL!	5	2	0	1	1	0	0	2	2	#NULL!	4	5	1	3	5	4	4	4	2	3	1	#NULL!	2	2	#NULL!	#NULL!	#NULL!	4	4	3	1	3	3	3	3	3	4	3	3	3	4	3	3	3
2018	1	1	1	#NULL!	#NULL!	6	9	1	1	0	0	1	2	2	#NULL!	4	4	1	2	3	4	4	4	2	3	2	#NULL!	2	1	2	4	2	5	5	1	1	1	1	5	5	5	1	1	1	1	1	2	1	2
2018	1	1	1	#NULL!	#NULL!	6	4	1	0	1	0	0	3	3	#NULL!	3	5	1	3	5	4	4	4	1	1	3	#NULL!	2	1	1	2	2	5	5	1	1	4	4	4	4	4	1	1	1	1	1	1	1	1
2018	1	1	1	#NULL!	#NULL!	4	4	1	1	0	0	0	2	2	#NULL!	4	5	2	3	5	4	4	4	2	2	1	#NULL!	1	1	1	2	2	4	4	4	2	4	4	3	4	4	4	3	3	3	4	4	4	3
2018	1	1	1	#NULL!	#NULL!	6	21	1	1	0	0	0	3	3	#NULL!	4	4	1	3	4	4	4	1	4	3	1	#NULL!	1	1	2	4	0	5	5	5	1	5	5	5	5	5	1	1	1	1	1	5	1	5
2018	1	1	1	#NULL!	#NULL!	6	5	1	0	0	0	0	3	2	#NULL!	1	4	1	4	4	4	4	4	4	2	2	#NULL!	2	1	1	1	4	4	4	2	1	2	4	3	3	4	2	2	2	2	1	5	1	1
2018	1	1	1	#NULL!	#NULL!	5	15	1	0	1	0	0	3	3	#NULL!	4	4	1	4	4	4	4	4	4	1	4	#NULL!	2	1	2	2	2	5	5	1	4	4	5	4	5	5	4	1	2	1	2	2	2	2
2018	1	1	1	#NULL!	#NULL!	4	8	0	1	1	0	0	2	2	#NULL!	4	4	1	2	4	4	1	3	2	2	1	#NULL!	1	1	2	1	2	4	4	4	2	4	4	4	4	4	4	2	2	2	2	2	4	3
2018	1	1	1	#NULL!	#NULL!	4	10	0	1	0	0	0	2	2	#NULL!	4	4	1	4	4	4	4	4	4	4	1	#NULL!	2	1	2	1	2	5	5	1	1	5	5	5	5	5	1	1	1	1	1	1	1	1
2018	1	1	1	#NULL!	#NULL!	3	10	1	0	0	0	0	3	3	#NULL!	4	4	1	2	3	4	1	3	2	2	2	#NULL!	2	2	#NULL!	#NULL!	#NULL!	5	5	3	1	5	5	5	5	5	2	3	1	1	3	3	3	3
2018	1	2	#NULL!	1	1	5	15	1	0	0	0	0	1	2	#NULL!	4	5	1	3	5	4	5	4	1	1	4	#NULL!	1	1	2	2	2	5	5	1	1	5	5	4	5	5	1	1	1	1	1	5	1	1
2018	1	1	1	#NULL!	#NULL!	5	10	1	1	1	0	0	3	3	#NULL!	3	3	1	2	3	3	2	2	4	1	3	#NULL!	2	1	2	2	2	5	5	1	2	5	5	4	5	5	1	3	1	2	2	3	2	4
2018	1	1	1	#NULL!	#NULL!	4	2	1	1	0	1	0	3	3	#NULL!	3	3	1	3	4	4	5	4	2	1	1	#NULL!	1	2	#NULL!	#NULL!	#NULL!	5	5	1	1	3	5	4	5	4	2	1	2	1	1	2	1	2
2018	1	1	1	#NULL!	#NULL!	4	4	1	1	0	0	0	2	2	#NULL!	3	4	1	3	4	4	4	3	3	3	1	#NULL!	1	1	4	1	4	5	5	3	2	4	4	3	4	5	2	2	4	4	4	5	4	4
2018	1	1	1	#NULL!	#NULL!	7	5	0	1	0	0	0	2	2	#NULL!	4	4	1	1	4	4	4	4	4	4	3	#NULL!	1	1	2	3	2	5	5	5	1	5	5	3	5	5	1	1	2	1	1	5	5	1
2018	1	2	#NULL!	1	1	4	11	1	0	1	0	0	3	99	#NULL!	2	2	1	1	3	3	2	4	4	1	3	#NULL!	1	1	2	2	2	5	5	2	3	5	3	4	3	5	4	1	1	1	1	1	2	4
2018	1	1	1	#NULL!	#NULL!	4	1	1	0	0	0	0	2	2	#NULL!	4	5	1	3	5	4	1	4	1	3	2	#NULL!	2	2	#NULL!	#NULL!	#NULL!	3	5	5	1	3	2	2	2	3	2	1	1	2	1	5	5	5
2018	1	1	1	#NULL!	#NULL!	7	6	1	0	0	0	0	3	2	#NULL!	4	4	1	4	3	4	4	4	4	1	4	#NULL!	1	1	2	2	2	5	5	1	1	5	5	5	5	5	1	1	1	1	1	1	1	1
2018	1	1	1	#NULL!	#NULL!	3	8	1	1	1	0	0	3	3	#NULL!	3	3	1	2	3	4	1	4	2	2	3	#NULL!	1	2	#NULL!	#NULL!	#NULL!	5	5	4	2	4	4	5	3	5	4	1	4	2	5	5	4	5
2018	1	1	1	#NULL!	#NULL!	4	5	0	0	0	1	0	3	2	#NULL!	4	4	1	3	4	4	4	4	4	3	3	#NULL!	2	1	1	2	2	5	5	3	1	3	4	4	5	5	1	1	1	1	1	3	1	1
2018	1	2	#NULL!	1	1	5	2	1	1	1	1	0	3	99	#NULL!	4	4	1	1	4	4	4	4	1	3	2	#NULL!	2	1	2	1	4	4	4	2	2	4	4	4	4	3	2	2	2	2	2	4	2	2
2018	1	1	1	#NULL!	#NULL!	5	12	1	0	0	0	0	3	3	#NULL!	3	4	1	2	4	4	5	3	4	3	1	#NULL!	1	1	2	2	2	5	4	4	3	4	4	4	5	4	2	2	2	2	2	3	2	2
2018	1	1	1	#NULL!	#NULL!	5	2	1	1	0	0	0	2	2	#NULL!	4	5	1	2	5	4	5	5	3	2	3	#NULL!	1	1	1	1	2	5	4	1	1	3	5	5	5	4	1	1	1	1	1	4	1	2
2018	1	1	1	#NULL!	#NULL!	5	12	1	0	0	0	0	2	2	#NULL!	4	4	1	2	4	4	5	5	2	1	3	#NULL!	2	2	#NULL!	#NULL!	#NULL!	3	4	4	1	3	1	3	2	4	2	1	2	1	1	5	2	3
2018	1	1	1	#NULL!	#NULL!	4	2	1	0	1	0	0	3	2	#NULL!	3	3	1	2	2	3	1	3	4	2	4	#NULL!	2	1	1	1	3	3	3	3	2	3	3	3	2	2	2	2	2	3	5	5	5	1
2018	1	1	1	#NULL!	#NULL!	7	5	1	1	0	0	1	2	3	#NULL!	3	3	1	2	4	4	4	2	4	1	4	#NULL!	1	1	1	2	2	5	5	2	1	3	4	3	5	5	5	4	1	1	1	1	1	4
2018	1	1	1	#NULL!	#NULL!	4	1	1	1	0	0	0	3	2	#NULL!	4	5	1	3	5	4	5	4	1	4	2	#NULL!	2	1	1	1	1	5	5	3	3	4	2	4	2	4	1	1	1	1	1	5	2	1
2018	1	1	1	#NULL!	#NULL!	4	10	0	1	0	0	0	2	2	#NULL!	4	5	1	1	5	4	5	4	3	3	1	#NULL!	1	1	1	1	2	4	4	4	4	4	4	4	4	4	3	2	3	4	5	4	4	4
2018	1	1	1	#NULL!	#NULL!	5	1	0	1	0	0	0	3	2	#NULL!	4	5	1	2	5	4	5	5	2	2	1	#NULL!	2	2	#NULL!	#NULL!	#NULL!	4	4	2	1	3	3	4	3	3	4	2	2	3	2	4	2	4
2018	1	1	1	#NULL!	#NULL!	6	20	1	1	0	0	0	3	3	#NULL!	3	4	1	2	4	4	4	4	3	2	2	#NULL!	1	1	1	3	2	4	4	2	3	4	4	3	4	4	1	1	1	1	1	2	1	1
2018	1	1	1	#NULL!	#NULL!	5	6	1	0	0	0	0	3	3	#NULL!	4	4	1	4	4	4	4	3	4	1	#NULL!	#NULL!	1	1	2	1	2	5	5	1	1	3	3	5	5	5	1	1	1	1	1	2	1	1
2018	1	2	#NULL!	1	1	5	4	1	1	1	1	0	3	99	#NULL!	4	4	1	2	4	4	1	4	1	3	3	#NULL!	2	1	1	2	2	4	4	1	1	5	5	5	5	5	2	2	2	2	2	4	1	5
2018	1	1	1	#NULL!	#NULL!	5	6	1	0	0	0	0	1	2	#NULL!	4	4	1	2	4	4	3	2	3	2	4	#NULL!	2	1	1	2	2	5	5	3	1	5	5	5	5	4	1	1	1	1	1	1	1	1
2018	1	1	1	#NULL!	#NULL!	4	1	1	1	0	0	0	2	2	#NULL!	4	5	1	3	5	4	5	5	1	3	1	#NULL!	2	2	#NULL!	#NULL!	#NULL!	3	4	5	1	5	4	3	3	4	3	2	2	4	2	5	5	2
2018	1	1	1	#NULL!	#NULL!	2	1	1	0	0	0	0	1	2	#NULL!	2	2	1	1	4	4	1	4	1	2	2	#NULL!	2	1	1	2	1	5	5	2	4	3	4	4	5	4	4	2	2	2	2	5	4	2
2018	1	1	1	#NULL!	#NULL!	5	15	1	0	0	0	0	3	2	#NULL!	3	4	1	3	4	4	4	4	3	1	3	#NULL!	2	1	1	1	2	5	5	2	2	5	5	4	5	5	3	2	2	2	2	5	2	2
2018	1	1	1	#NULL!	#NULL!	4	4	1	1	0	0	0	2	2	#NULL!	2	5	1	2	1	1	5	4	3	3	2	#NULL!	2	2	#NULL!	#NULL!	#NULL!	4	5	4	2	4	3	4	2	4	5	2	4	4	1	4	5	3
2018	1	1	1	#NULL!	#NULL!	5	15	1	0	0	0	1	3	2	#NULL!	2	2	1	1	1	2	1	1	3	2	2	#NULL!	1	1	0	4	2	5	5	1	3	5	5	3	5	5	5	1	1	1	1	5	1	5
2018	1	1	1	#NULL!	#NULL!	5	12	1	0	0	0	0	3	2	#NULL!	4	4	1	3	4	4	4	4	3	1	3	#NULL!	2	1	1	2	2	5	5	1	1	5	5	5	5	5	2	1	1	1	1	4	2	4
2018	1	1	1	#NULL!	#NULL!	5	15	1	1	0	0	0	2	99	#NULL!	1	4	1	3	4	5	1	4	3	1	2	#NULL!	2	2	#NULL!	#NULL!	#NULL!	5	5	5	5	5	2	2	2	2	4	2	2	2	2	5	2	3
2018	1	1	1	#NULL!	#NULL!	5	8	1	1	1	1	0	2	3	#NULL!	3	4	1	2	4	3	5	5	2	2	2	#NULL!	2	3	#NULL!	#NULL!	#NULL!	4	4	2	2	4	4	4	4	3	2	2	2	2	2	3	2	2
2018	1	1	1	#NULL!	#NULL!	5	5	1	0	0	0	0	3	2	#NULL!	3	4	1	2	4	4	4	4	3	2	4	#NULL!	2	2	#NULL!	#NULL!	#NULL!	3	3	4	2	3	3	3	2	2	4	2	2	2	2	4	2	3
2018	1	1	1	#NULL!	#NULL!	4	5	1	1	0	0	1	3	2	#NULL!	4	5	3	3	4	4	4	4	2	2	2	#NULL!	2	2	#NULL!	#NULL!	#NULL!	5	5	5	2	5	5	3	5	4	3	4	3	4	3	3	3	3
2018	1	1	1	#NULL!	#NULL!	7	12	1	0	0	0	0	3	2	#NULL!	4	4	2	2	4	4	4	4	3	1	3	#NULL!	1	1	2	2	2	5	5	2	1	4	4	4	4	4	1	1	1	1	1	1	1	1
2018	1	2	#NULL!	1	1	5	10	0	1	0	0	0	2	99	#NULL!	2	2	1	2	2	3	5	5	2	3	1	#NULL!	2	1	4	3	2	4	4	1	3	4	4	4	3	3	1	1	1	1	3	2	4	5
2018	1	1	1	#NULL!	#NULL!	4	5	1	0	0	0	0	2	2	#NULL!	4	4	1	2	4	4	2	2	4	1	3	#NULL!	2	1	2	2	2	5	5	2	2	4	4	1	4	5	1	1	1	1	1	5	1	5
2018	1	1	1	#NULL!	#NULL!	4	3	1	0	0	0	0	2	2	#NULL!	1	5	5	3	5	5	5	4	4	1	3	#NULL!	2	1	0	3	4	5	5	1	5	5	5	5	5	5	1	1	1	1	1	1	1	1
2018	1	1	1	#NULL!	#NULL!	5	13	1	1	0	0	0	3	2	#NULL!	4	5	1	3	5	4	5	4	2	2	1	#NULL!	1	1	0	1	2	5	5	2	1	3	4	2	5	5	2	2	2	2	2	5	2	2
2018	1	2	#NULL!	1	1	4	9	1	1	1	0	0	3	99	#NULL!	3	4	1	2	4	4	4	4	3	2	2	#NULL!	2	1	1	1	4	4	4	4	1	3	3	4	3	4	1	1	1	1	4	2	2	2
2018	1	2	#NULL!	1	1	2	12	1	1	0	1	0	2	2	#NULL!	4	4	1	3	4	4	5	5	1	2	1	#NULL!	1	3	#NULL!	#NULL!	#NULL!	3	4	3	1	3	3	3	3	3	4	3	2	3	2	4	2	3
2018	1	1	1	#NULL!	#NULL!	5	15	1	0	0	1	0	1	2	#NULL!	4	4	1	2	4	4	4	4	3	2	2	#NULL!	1	1	2	2	2	5	5	1	2	5	5	5	5	5	1	1	1	1	1	1	1	1
2018	1	2	#NULL!	1	1	6	6	1	1	0	0	0	1	3	#NULL!	3	3	1	2	1	4	4	4	1	2	3	#NULL!	2	1	4	2	2	4	4	1	3	4	4	4	4	5	2	2	3	2	1	4	1	4
2018	1	1	1	#NULL!	#NULL!	5	4	1	1	1	1	0	3	2	#NULL!	4	4	1	2	4	4	3	4	2	4	1	#NULL!	2	3	#NULL!	#NULL!	#NULL!	4	4	1	1	4	4	4	4	2	1	1	1	1	1	1	1	1
2018	1	1	1	#NULL!	#NULL!	4	15	1	1	1	1	1	3	2	#NULL!	4	4	1	2	3	3	2	2	3	2	2	#NULL!	2	1	4	1	2	4	4	3	2	4	4	4	4	4	2	2	2	2	4	5	3	4
2018	1	1	1	#NULL!	#NULL!	6	2	1	1	0	0	0	3	2	#NULL!	3	5	1	2	5	3	1	3	3	4	1	#NULL!	2	2	#NULL!	#NULL!	#NULL!	3	3	3	1	3	2	3	1	2	4	1	3	4	4	2	4	3
2018	1	1	1	#NULL!	#NULL!	6	1	1	1	0	0	0	3	2	#NULL!	3	4	1	3	4	4	4	4	1	3	1	#NULL!	2	1	1	2	2	5	5	1	2	4	4	4	4	4	1	1	1	1	1	4	1	1
2018	1	1	1	#NULL!	#NULL!	5	15	1	1	1	1	0	2	3	#NULL!	4	4	1	3	2	2	2	4	3	2	4	#NULL!	1	2	#NULL!	#NULL!	#NULL!	5	5	2	1	4	3	4	4	5	4	2	1	2	4	4	4	4
2018	1	1	1	#NULL!	#NULL!	4	10	1	1	0	0	0	2	2	#NULL!	4	5	1	4	5	4	5	4	1	2	1	#NULL!	2	3	#NULL!	#NULL!	#NULL!	3	3	3	1	1	1	3	2	3	4	2	1	1	1	1	1	1
2018	1	1	1	#NULL!	#NULL!	4	3	1	1	1	1	0	2	2	#NULL!	3	5	1	1	5	4	5	5	2	3	1	#NULL!	2	2	#NULL!	#NULL!	#NULL!	5	5	4	2	4	3	3	3	5	4	1	1	3	4	4	2	3
2018	1	1	1	#NULL!	#NULL!	6	4	1	0	1	0	0	2	3	#NULL!	3	4	1	2	4	4	3	3	4	1	4	#NULL!	1	1	1	3	1	5	5	1	1	1	2	5	4	5	1	1	1	1	1	1	1	1
2018	1	1	1	#NULL!	#NULL!	4	17	1	1	0	0	0	2	2	#NULL!	4	4	1	2	4	4	5	5	4	1	1	#NULL!	2	1	2	1	2	5	5	1	1	4	4	4	5	4	1	1	1	1	1	1	1	1
2018	1	1	1	#NULL!	#NULL!	6	5	1	1	0	0	0	3	3	#NULL!	4	5	2	3	4	4	4	4	1	4	1	#NULL!	1	1	1	1	2	4	4	4	2	4	4	4	4	4	3	3	3	3	3	3	3	3
2018	1	1	1	#NULL!	#NULL!	5	12	1	1	1	0	0	2	2	#NULL!	4	4	1	1	4	4	3	4	4	1	1	#NULL!	2	1	1	3	2	5	5	2	2	5	5	4	5	5	1	1	1	1	1	1	1	1
2018	1	1	1	#NULL!	#NULL!	6	7	1	1	1	1	0	2	3	#NULL!	4	4	1	3	4	4	4	4	2	2	2	#NULL!	2	1	2	2	4	5	5	1	1	4	4	3	4	4	3	2	3	3	2	2	2	3
2018	1	1	1	#NULL!	#NULL!	4	1	1	1	0	0	0	3	2	#NULL!	4	5	1	1	4	4	5	4	1	4	1	#NULL!	2	1	1	1	1	5	5	5	2	3	3	2	2	5	2	2	4	2	3	2	2	2
2018	1	1	1	#NULL!	#NULL!	4	10	1	0	0	0	0	3	2	#NULL!	4	5	5	4	5	4	4	4	3	2	1	#NULL!	2	3	#NULL!	#NULL!	#NULL!	4	4	4	1	4	3	3	1	3	2	2	3	3	2	5	2	4
2018	1	1	1	#NULL!	#NULL!	4	8	1	1	1	0	0	2	2	#NULL!	4	5	1	2	5	4	4	4	3	2	1	#NULL!	2	1	1	2	2	5	5	2	1	4	5	4	5	5	1	1	1	1	1	5	1	4
2018	1	1	1	#NULL!	#NULL!	5	2	1	0	0	0	0	2	2	#NULL!	4	5	1	3	5	4	4	4	3	2	3	#NULL!	2	1	2	1	4	5	5	1	1	5	5	5	5	5	1	1	1	1	1	1	1	1
2018	1	1	1	#NULL!	#NULL!	2	2	0	1	1	1	0	3	99	#NULL!	3	4	2	3	4	4	4	4	3	3	3	#NULL!	2	1	4	1	2	5	5	1	2	4	4	3	4	4	1	1	1	1	1	3	2	4
2018	1	1	1	#NULL!	#NULL!	5	4	1	0	0	0	0	3	2	#NULL!	4	4	1	3	4	4	5	5	1	3	1	#NULL!	2	3	#NULL!	#NULL!	#NULL!	4	5	5	1	4	3	4	2	1	1	1	1	1	5	5	1	1
2018	1	1	1	#NULL!	#NULL!	5	5	1	0	0	0	0	2	2	#NULL!	2	5	1	1	5	4	1	2	4	3	4	#NULL!	1	1	2	1	4	4	4	2	4	4	4	4	4	4	4	2	1	1	1	5	4	4
2018	1	1	1	#NULL!	#NULL!	5	9	1	1	0	0	0	2	3	#NULL!	4	4	1	4	4	4	4	4	1	2	1	#NULL!	2	2	#NULL!	#NULL!	#NULL!	3	3	3	3	3	3	3	2	3	4	3	3	3	3	4	3	3
2018	1	1	1	#NULL!	#NULL!	4	5	1	1	0	0	0	3	2	#NULL!	4	4	3	2	4	4	3	3	1	2	1	#NULL!	2	2	#NULL!	#NULL!	#NULL!	4	4	3	1	3	3	4	3	5	2	2	2	2	2	2	2	2
2018	1	2	#NULL!	1	1	4	6	1	1	1	0	0	2	99	#NULL!	3	4	1	2	4	4	5	4	2	1	1	#NULL!	1	1	2	1	2	5	5	3	2	5	3	4	3	5	1	2	4	3	4	5	1	2
2018	1	1	1	#NULL!	#NULL!	6	2	1	1	1	1	0	3	3	#NULL!	4	3	1	3	4	4	4	3	1	2	2	#NULL!	1	1	1	3	2	5	4	2	3	4	4	4	3	2	3	2	2	2	2	4	2	2
2018	1	1	1	#NULL!	#NULL!	6	8	1	0	1	0	0	3	2	#NULL!	4	4	1	2	4	4	2	3	2	2	2	#NULL!	1	1	2	2	2	5	5	1	1	5	5	4	5	5	4	1	1	1	1	5	1	5
2018	1	1	1	#NULL!	#NULL!	4	7	1	0	0	0	0	3	2	#NULL!	2	5	1	1	5	2	5	2	1	1	1	#NULL!	2	3	#NULL!	#NULL!	#NULL!	4	4	3	2	3	3	4	1	3	3	1	4	2	5	5	2	3
2018	1	1	1	#NULL!	#NULL!	3	10	1	1	0	0	1	1	99	#NULL!	5	4	5	3	4	4	5	5	2	1	1	#NULL!	1	1	1	1	3	5	5	5	1	1	1	4	2	5	1	1	2	1	1	1	1	1
2018	1	1	1	#NULL!	#NULL!	4	10	1	0	0	0	0	2	2	#NULL!	4	5	1	2	4	4	4	4	2	4	2	#NULL!	2	3	#NULL!	#NULL!	#NULL!	4	4	3	1	4	3	4	3	4	4	2	2	2	3	3	4	3
2018	1	1	1	#NULL!	#NULL!	7	8	1	0	0	0	0	3	2	#NULL!	3	4	1	2	4	4	4	4	1	2	3	#NULL!	2	1	2	2	2	5	5	1	2	4	5	4	5	5	3	1	3	2	1	5	1	3
2018	1	1	1	#NULL!	#NULL!	4	5	1	1	0	0	1	1	99	#NULL!	3	3	1	2	4	4	4	2	1	3	2	#NULL!	2	2	#NULL!	#NULL!	#NULL!	4	5	3	4	3	2	4	3	5	4	3	4	2	4	3	4	3
2018	1	1	1	#NULL!	#NULL!	4	28	1	1	0	0	0	3	2	#NULL!	3	5	1	3	5	4	4	4	2	2	1	#NULL!	2	2	#NULL!	#NULL!	#NULL!	3	3	3	3	3	3	3	3	3	2	2	2	3	4	2	3	3
2018	1	1	1	#NULL!	#NULL!	6	2	1	0	0	0	0	2	2	#NULL!	2	2	1	1	4	4	1	4	3	2	3	#NULL!	2	1	2	2	2	5	5	1	2	4	5	5	5	5	1	1	1	1	1	1	1	1
2018	1	1	1	#NULL!	#NULL!	6	1	1	0	0	0	0	1	2	#NULL!	3	5	1	3	5	3	4	4	1	3	1	#NULL!	2	2	#NULL!	#NULL!	#NULL!	5	5	3	2	5	5	5	5	5	1	1	2	1	1	1	1	1
2018	1	1	1	#NULL!	#NULL!	5	4	1	1	1	0	0	2	3	#NULL!	4	4	4	4	4	4	4	4	3	2	1	#NULL!	1	1	2	4	2	5	5	5	5	5	5	5	5	5	1	1	1	1	1	1	1	1
2018	1	1	1	#NULL!	#NULL!	5	17	1	1	1	1	1	2	2	#NULL!	2	5	1	2	5	3	3	3	3	3	3	#NULL!	1	1	3	1	3	3	3	4	2	3	3	2	3	4	3	4	3	2	3	4	3	3
2018	1	1	1	#NULL!	#NULL!	7	2	1	0	0	0	0	2	2	#NULL!	4	4	1	2	4	4	5	3	3	3	2	#NULL!	2	1	0	2	4	5	5	1	1	5	5	5	5	5	2	1	2	1	1	5	2	4
2018	1	1	1	#NULL!	#NULL!	5	10	1	0	0	0	0	3	2	#NULL!	3	4	2	3	4	4	3	3	3	3	3	#NULL!	1	1	2	2	2	5	5	4	1	4	5	3	5	5	3	3	3	2	2	3	3	3
2018	1	1	1	#NULL!	#NULL!	5	7	0	1	0	1	0	3	2	#NULL!	3	3	1	4	4	4	4	4	1	3	1	#NULL!	1	1	2	2	1	5	5	2	1	3	4	4	4	5	2	2	2	1	1	1	1	3
2018	1	1	1	#NULL!	#NULL!	5	8	0	1	1	0	0	2	2	#NULL!	4	4	5	4	4	4	4	4	2	1	1	#NULL!	2	3	#NULL!	#NULL!	#NULL!	4	4	1	1	1	1	2	2	3	1	1	1	1	1	5	1	1
2018	1	1	1	#NULL!	#NULL!	5	4	1	0	0	1	1	3	2	#NULL!	4	5	1	3	5	4	4	3	3	2	3	#NULL!	2	1	2	1	2	5	5	1	1	5	5	5	5	5	1	1	1	1	1	5	1	1
2018	1	1	1	#NULL!	#NULL!	4	18	1	0	0	0	0	3	99	#NULL!	3	5	1	3	5	4	5	4	1	2	1	#NULL!	2	2	#NULL!	#NULL!	#NULL!	3	3	4	3	3	2	2	2	3	4	1	1	1	4	1	2	1
2018	1	1	1	#NULL!	#NULL!	4	1	0	1	0	0	0	3	2	#NULL!	4	5	5	3	5	4	5	5	1	3	2	#NULL!	2	1	1	1	1	5	5	3	1	2	2	4	3	5	2	4	1	2	3	5	3	3
2018	1	1	1	#NULL!	#NULL!	6	12	1	0	0	0	0	2	2	#NULL!	2	3	1	2	4	3	3	4	2	2	4	#NULL!	2	1	0	3	2	5	5	1	2	5	5	4	5	5	1	1	1	1	1	1	1	4
2018	1	1	1	#NULL!	#NULL!	5	5	1	1	0	0	0	3	2	#NULL!	4	4	1	4	4	4	4	4	3	3	1	#NULL!	2	1	1	1	2	5	5	2	1	3	4	3	5	4	2	4	3	2	3	5	3	1
2018	1	1	1	#NULL!	#NULL!	3	2	1	1	0	0	0	3	99	#NULL!	5	5	1	3	5	5	5	5	3	3	2	#NULL!	2	3	#NULL!	#NULL!	#NULL!	3	3	3	3	3	3	3	3	3	3	2	1	2	2	2	2	2
2018	1	1	1	#NULL!	#NULL!	6	7	1	0	0	0	1	2	2	#NULL!	4	4	1	1	3	4	2	2	4	1	3	#NULL!	2	1	2	2	2	5	5	1	1	5	5	5	5	5	1	1	1	1	1	4	1	1
2018	1	1	1	#NULL!	#NULL!	3	2	1	0	0	0	0	3	2	#NULL!	1	5	1	1	5	5	5	5	1	2	1	#NULL!	2	3	#NULL!	#NULL!	#NULL!	4	4	5	2	4	2	3	2	3	3	3	3	5	3	5	3	5
2018	1	1	1	#NULL!	#NULL!	6	5	1	1	1	0	1	2	2	#NULL!	4	4	1	1	4	4	1	4	3	3	1	#NULL!	2	1	2	1	2	5	5	4	1	4	4	4	4	5	2	2	2	2	2	2	2	2
2018	1	1	1	#NULL!	#NULL!	4	14	0	0	1	0	0	1	99	#NULL!	4	5	4	1	4	5	5	5	1	3	1	#NULL!	1	1	4	1	0	5	5	3	5	3	5	3	5	5	1	2	1	1	1	3	1	1
2018	1	1	1	#NULL!	#NULL!	4	16	0	1	0	0	0	3	2	#NULL!	2	4	1	4	4	4	5	5	2	4	1	#NULL!	2	1	3	1	2	3	3	3	1	3	3	3	3	3	3	3	3	3	3	3	3	3
2018	1	1	1	#NULL!	#NULL!	4	12	1	1	0	0	0	3	2	#NULL!	3	4	2	2	4	4	4	4	1	3	1	#NULL!	1	2	#NULL!	#NULL!	#NULL!	4	4	5	2	3	4	3	3	4	4	1	1	1	1	2	1	4
2018	1	1	1	#NULL!	#NULL!	3	10	1	0	0	0	0	1	2	#NULL!	4	4	1	3	4	4	4	4	2	2	1	#NULL!	2	1	1	1	2	5	5	5	1	5	5	5	5	5	1	1	1	1	1	1	1	1
2018	1	2	#NULL!	1	1	5	20	1	1	0	0	0	2	99	#NULL!	3	4	1	2	4	4	4	4	3	2	3	#NULL!	1	1	2	1	2	5	5	1	3	5	3	4	3	5	1	1	1	1	1	1	1	1
2018	1	1	1	#NULL!	#NULL!	6	2	1	0	0	0	0	2	2	#NULL!	4	4	1	2	4	4	4	4	2	3	2	#NULL!	2	1	1	1	2	4	4	2	1	4	4	4	4	4	2	2	2	2	1	3	2	2
2018	1	1	1	#NULL!	#NULL!	4	3	1	0	0	0	0	2	3	#NULL!	2	2	1	1	5	4	2	4	2	4	1	#NULL!	2	1	1	1	1	4	4	3	4	3	3	4	4	4	4	1	2	3	3	4	3	4
2018	1	1	1	#NULL!	#NULL!	6	5	1	1	1	0	1	2	2	#NULL!	4	4	1	3	4	4	3	4	3	2	3	#NULL!	1	1	0	2	2	4	4	2	2	2	4	3	4	3	2	2	2	2	2	3	2	2
2018	1	1	1	#NULL!	#NULL!	4	5	1	1	1	0	0	3	2	#NULL!	4	5	1	4	5	4	5	5	1	3	1	#NULL!	2	2	#NULL!	#NULL!	#NULL!	4	4	3	1	4	3	3	2	3	2	2	1	4	4	3	2	3
2018	1	1	1	#NULL!	#NULL!	6	2	1	0	0	0	0	3	3	#NULL!	4	4	1	1	3	4	4	4	3	2	3	#NULL!	2	1	2	2	2	5	5	1	1	4	5	4	5	5	3	2	2	2	1	4	2	4
2018	1	1	1	#NULL!	#NULL!	7	10	1	0	0	0	0	2	2	#NULL!	4	4	1	2	3	4	4	2	4	2	4	#NULL!	1	1	2	2	2	5	5	1	1	1	1	5	5	5	1	1	1	1	1	1	1	1
2018	1	1	1	#NULL!	#NULL!	6	10	1	1	1	0	1	2	2	#NULL!	4	4	2	2	4	4	3	4	2	2	1	#NULL!	2	1	1	1	2	4	4	3	1	3	3	3	4	4	3	3	3	3	2	2	2	3
2018	1	1	1	#NULL!	#NULL!	3	5	1	0	0	0	0	3	2	#NULL!	4	5	1	2	5	3	5	4	1	2	1	#NULL!	2	2	#NULL!	#NULL!	#NULL!	3	3	5	1	2	2	3	3	3	1	1	1	1	4	1	3	1
2018	1	1	1	#NULL!	#NULL!	4	2	0	1	1	0	0	2	2	#NULL!	4	5	1	4	5	4	4	4	1	2	1	#NULL!	2	1	1	1	2	4	5	2	1	2	2	4	2	4	1	1	1	1	1	1	1	1
2018	1	2	#NULL!	1	1	7	2	1	1	0	0	0	1	99	#NULL!	4	4	1	3	4	4	4	4	1	4	2	#NULL!	2	1	4	3	2	5	5	3	1	5	5	5	3	5	1	1	1	1	1	3	1	1
2018	1	1	1	#NULL!	#NULL!	7	1	1	1	1	1	0	2	3	#NULL!	4	1	1	4	5	4	5	4	3	4	3	#NULL!	2	1	1	2	1	5	5	3	2	5	5	4	5	5	1	1	1	1	1	1	1	4
2018	1	1	1	#NULL!	#NULL!	4	17	1	1	0	0	1	3	3	#NULL!	4	5	1	4	5	4	4	4	2	2	1	#NULL!	2	1	2	1	2	5	5	1	1	3	5	3	5	5	1	1	1	1	1	1	1	1
2018	1	1	1	#NULL!	#NULL!	5	5	1	1	1	1	0	3	2	#NULL!	4	4	1	2	4	4	4	4	2	2	2	#NULL!	1	1	2	1	2	5	5	1	1	5	5	4	5	5	1	1	1	1	1	1	1	1
2018	1	1	1	#NULL!	#NULL!	3	5	1	1	1	0	0	3	2	#NULL!	4	5	1	3	5	4	1	4	2	4	4	#NULL!	2	1	4	1	4	4	5	3	1	5	4	5	3	5	5	5	1	1	1	4	1	5
2018	1	1	1	#NULL!	#NULL!	3	2	1	1	0	0	0	2	2	#NULL!	4	4	1	2	3	4	5	4	1	4	3	#NULL!	2	1	3	1	0	4	5	1	1	3	2	4	2	4	2	2	2	2	2	2	2	2
2018	1	1	1	#NULL!	#NULL!	4	7	1	0	1	0	0	1	3	#NULL!	4	4	1	2	4	5	5	4	1	1	1	#NULL!	2	1	0	1	2	5	5	1	1	3	4	4	5	3	1	1	4	1	3	4	1	3
2018	1	1	1	#NULL!	#NULL!	5	10	1	1	0	0	0	2	2	#NULL!	3	3	1	3	4	4	4	4	3	3	3	#NULL!	2	1	1	1	2	5	5	4	2	5	5	4	5	5	1	1	1	1	5	4	1	1
2018	1	1	1	#NULL!	#NULL!	5	25	1	1	0	0	1	3	2	#NULL!	4	4	2	3	1	4	4	4	2	3	1	#NULL!	1	1	2	2	2	5	5	2	2	5	5	3	5	4	1	1	1	1	1	3	3	2
2018	1	1	1	#NULL!	#NULL!	4	1	1	1	0	0	0	2	2	#NULL!	4	4	1	3	2	4	3	4	2	3	2	#NULL!	2	2	#NULL!	#NULL!	#NULL!	4	4	3	2	4	4	4	4	4	3	4	2	2	2	2	2	2
2018	1	1	1	#NULL!	#NULL!	5	10	1	0	0	0	0	3	2	#NULL!	4	4	1	2	4	4	4	4	4	1	4	#NULL!	1	1	0	2	2	5	5	3	3	5	5	5	5	5	1	1	1	1	1	4	1	1
2018	1	1	1	#NULL!	#NULL!	5	5	1	0	0	0	0	2	2	#NULL!	4	4	1	3	4	4	4	4	4	2	3	#NULL!	2	2	#NULL!	#NULL!	#NULL!	4	4	2	1	4	4	3	2	4	2	2	2	2	2	2	2	2
2018	1	1	1	#NULL!	#NULL!	5	9	1	1	0	1	0	3	2	#NULL!	3	3	1	2	3	4	5	2	2	1	1	#NULL!	2	2	#NULL!	#NULL!	#NULL!	4	4	3	2	4	3	4	5	2	1	1	1	1	1	5	1	1
2018	1	1	1	#NULL!	#NULL!	8	15	1	0	0	0	0	3	3	#NULL!	2	2	1	2	4	4	2	4	4	2	3	#NULL!	1	1	1	4	2	5	5	1	3	3	5	3	5	5	1	1	1	1	1	1	1	1
2018	1	1	1	#NULL!	#NULL!	6	3	1	0	0	0	0	3	3	#NULL!	3	4	1	1	4	4	4	4	4	1	3	#NULL!	2	1	1	3	1	5	5	3	5	4	4	4	4	5	2	2	2	2	2	4	2	2
2018	1	1	1	#NULL!	#NULL!	6	7	1	0	0	0	0	3	3	#NULL!	2	2	1	1	4	4	4	4	4	4	4	#NULL!	1	1	1	3	2	5	5	1	5	5	5	5	5	5	1	1	1	1	1	1	1	1
2018	1	2	#NULL!	1	1	6	4	1	1	0	0	0	1	99	#NULL!	3	3	1	2	1	1	1	4	1	3	1	#NULL!	2	2	#NULL!	#NULL!	#NULL!	3	3	4	4	4	3	3	3	3	3	4	4	3	5	5	4	5
2018	1	1	1	#NULL!	#NULL!	6	11	1	0	0	0	0	3	2	#NULL!	4	4	1	2	4	4	4	3	2	3	2	#NULL!	2	1	2	2	2	4	4	4	1	3	4	3	4	4	3	2	2	2	4	4	4	4
2018	1	1	1	#NULL!	#NULL!	2	17	1	0	0	0	0	3	99	#NULL!	3	3	1	2	4	4	4	4	1	1	4	#NULL!	2	3	#NULL!	#NULL!	#NULL!	4	4	2	1	2	2	2	3	2	4	3	1	4	2	5	2	3
2018	1	2	#NULL!	1	1	7	8	1	1	0	0	0	1	2	#NULL!	3	3	1	2	4	4	5	4	1	2	2	#NULL!	1	1	1	1	2	5	4	2	2	4	4	4	4	4	1	1	1	1	1	2	1	2
2018	1	1	1	#NULL!	#NULL!	5	22	1	0	1	0	0	2	2	#NULL!	3	4	1	3	4	4	4	3	4	3	1	#NULL!	2	1	4	1	0	4	4	3	2	3	3	3	2	4	2	2	2	2	1	1	1	3
2018	1	1	1	#NULL!	#NULL!	4	1	1	1	1	0	1	2	2	#NULL!	3	5	1	2	5	4	5	4	1	3	1	#NULL!	2	1	1	1	2	5	5	3	1	4	5	3	5	5	1	1	3	3	1	4	3	3
2018	1	1	1	#NULL!	#NULL!	5	5	1	1	0	0	0	3	2	#NULL!	1	1	1	1	1	1	1	1	3	3	3	#NULL!	1	2	#NULL!	#NULL!	#NULL!	3	3	5	3	3	3	3	3	3	5	5	5	5	3	5	5	5
2018	1	2	#NULL!	1	1	5	5	1	0	0	1	0	2	2	#NULL!	4	4	1	3	4	4	3	4	2	2	2	#NULL!	2	1	2	1	2	5	5	3	2	5	5	5	5	5	4	3	3	3	3	5	3	4
2018	1	1	1	#NULL!	#NULL!	4	4	1	1	0	0	0	3	2	#NULL!	5	5	1	2	4	5	2	4	3	3	2	#NULL!	2	2	#NULL!	#NULL!	#NULL!	4	4	3	2	4	4	4	4	4	3	3	2	3	4	2	4	4
2018	1	2	#NULL!	1	1	6	10	0	1	0	0	0	2	99	#NULL!	4	5	1	3	5	4	5	5	4	2	1	#NULL!	2	2	#NULL!	#NULL!	#NULL!	4	5	4	2	3	1	4	1	4	2	1	3	1	5	3	5	3
2018	1	1	1	#NULL!	#NULL!	6	11	1	0	0	1	1	3	2	#NULL!	4	4	1	4	4	4	4	4	4	3	4	#NULL!	2	1	2	1	2	4	4	3	2	3	3	4	4	3	5	2	2	2	2	3	2	5
2018	1	1	1	#NULL!	#NULL!	5	2	1	0	1	0	0	3	2	#NULL!	1	5	1	2	5	5	5	4	3	3	2	#NULL!	2	2	#NULL!	#NULL!	#NULL!	3	3	3	2	2	2	2	3	2	3	4	3	3	2	3	2	3
2018	1	2	#NULL!	1	1	6	6	0	1	0	0	0	2	99	#NULL!	4	4	1	4	4	4	5	5	4	1	1	#NULL!	2	1	0	1	2	4	4	4	1	4	3	3	3	4	1	1	3	3	5	1	2	1
2018	1	1	1	#NULL!	#NULL!	7	12	1	1	1	0	1	3	2	#NULL!	3	3	1	3	4	4	3	3	3	2	3	#NULL!	1	1	2	3	2	5	5	2	3	4	5	4	5	5	1	1	1	1	1	1	1	2
2018	1	1	1	#NULL!	#NULL!	5	1	1	1	0	0	0	2	3	#NULL!	3	5	1	2	5	4	3	4	2	2	1	#NULL!	1	1	4	1	3	5	5	2	1	3	5	3	5	5	2	2	2	2	4	4	3	3
2018	1	1	1	#NULL!	#NULL!	4	15	1	1	0	0	0	3	2	#NULL!	4	5	1	2	4	4	4	4	4	1	4	#NULL!	2	1	3	3	2	5	5	1	1	5	5	5	5	5	1	1	1	1	1	5	1	5
2018	1	1	1	#NULL!	#NULL!	4	9	0	1	0	0	1	3	2	#NULL!	4	4	4	4	4	4	4	4	3	2	1	#NULL!	2	1	2	4	2	5	5	3	1	1	1	4	5	5	1	3	2	2	1	3	3	3
2018	1	1	1	#NULL!	#NULL!	4	10	1	1	1	0	0	3	2	#NULL!	4	4	1	4	4	4	4	4	1	1	1	#NULL!	2	1	1	1	2	5	5	1	1	4	4	3	4	4	2	2	2	2	2	2	2	4
2018	1	1	1	#NULL!	#NULL!	4	7	0	0	1	0	0	3	2	#NULL!	4	4	1	4	4	4	4	4	1	1	1	#NULL!	1	1	2	2	4	5	5	1	1	3	5	2	5	5	1	1	1	1	1	1	1	1
2018	1	1	1	#NULL!	#NULL!	4	6	1	0	1	1	0	2	2	#NULL!	2	4	1	1	3	2	5	5	1	1	1	#NULL!	2	1	4	1	2	5	5	2	2	5	5	5	5	5	1	1	1	1	1	4	1	1
2018	1	2	#NULL!	1	1	4	3	0	1	1	0	0	2	99	#NULL!	4	4	4	3	3	3	3	4	1	2	1	#NULL!	1	3	#NULL!	#NULL!	#NULL!	3	3	3	2	4	3	3	3	3	3	3	3	3	3	3	3	2
2018	1	1	1	#NULL!	#NULL!	4	1	1	0	1	0	1	3	2	#NULL!	4	4	1	1	4	4	5	3	1	3	4	#NULL!	2	3	#NULL!	#NULL!	#NULL!	2	3	3	1	3	3	4	4	3	2	2	2	2	2	5	2	2
2018	1	1	1	#NULL!	#NULL!	5	15	1	1	0	0	0	3	3	#NULL!	3	4	1	3	4	4	4	4	1	1	1	#NULL!	2	1	4	2	2	5	5	4	2	3	5	3	5	5	1	2	2	2	2	1	3	4
2018	1	1	1	#NULL!	#NULL!	5	20	1	0	0	0	0	3	2	#NULL!	3	4	1	2	4	4	4	4	4	3	2	#NULL!	1	1	2	1	2	5	5	1	1	5	5	5	5	5	1	1	1	1	1	1	1	1
2018	1	1	1	#NULL!	#NULL!	4	10	1	0	0	0	0	1	2	#NULL!	4	5	1	2	5	4	2	1	1	4	3	#NULL!	1	1	2	1	4	4	4	3	2	3	2	4	4	4	2	2	3	2	2	5	2	5
2018	1	1	1	#NULL!	#NULL!	4	8	1	1	0	1	0	2	2	#NULL!	4	4	1	3	4	4	4	4	3	1	4	#NULL!	2	2	#NULL!	#NULL!	#NULL!	4	4	2	1	4	3	3	3	4	1	1	1	4	4	5	1	1
2018	1	1	1	#NULL!	#NULL!	4	10	1	1	0	0	0	3	2	#NULL!	4	4	2	4	4	4	4	4	3	1	1	#NULL!	2	1	2	1	2	5	5	5	1	5	5	3	5	5	2	1	2	2	5	5	3	3
2018	1	1	1	#NULL!	#NULL!	5	4	1	0	1	0	0	2	2	#NULL!	4	4	1	3	2	4	4	3	1	3	1	#NULL!	2	3	#NULL!	#NULL!	#NULL!	2	4	5	1	3	3	3	3	4	1	2	1	1	1	1	1	1
2018	1	1	1	#NULL!	#NULL!	2	10	1	1	0	0	0	2	3	#NULL!	4	4	1	2	4	4	5	2	1	4	1	#NULL!	2	2	#NULL!	#NULL!	#NULL!	4	4	3	3	4	3	3	3	4	5	3	3	4	4	3	3	4
2018	1	1	1	#NULL!	#NULL!	5	3	1	0	0	0	0	2	2	#NULL!	4	5	1	3	5	4	4	4	3	2	3	#NULL!	2	1	2	2	2	5	5	2	1	4	5	4	5	5	2	1	1	2	2	3	2	4
2018	1	1	1	#NULL!	#NULL!	3	3	0	0	0	0	1	3	99	#NULL!	2	5	1	3	5	4	2	2	1	3	2	#NULL!	2	2	#NULL!	#NULL!	#NULL!	4	5	2	4	3	4	4	4	5	3	2	4	2	4	3	3	3
2018	1	1	1	#NULL!	#NULL!	4	3	1	1	1	0	0	1	2	#NULL!	5	3	1	2	5	5	4	4	1	4	2	#NULL!	2	1	1	1	2	5	5	5	1	5	5	5	1	5	5	1	1	1	1	5	1	1
2018	1	2	#NULL!	1	1	5	2	1	1	1	0	0	2	2	#NULL!	4	4	1	4	4	4	4	4	3	2	1	#NULL!	1	2	#NULL!	#NULL!	#NULL!	5	5	2	1	3	5	3	1	5	1	1	2	2	4	5	2	4
2018	1	2	#NULL!	1	1	3	5	1	1	0	0	0	2	99	#NULL!	4	4	5	4	4	4	4	4	2	2	1	#NULL!	1	1	2	1	2	5	5	2	1	4	4	4	4	3	2	2	5	2	2	5	1	2
2018	1	1	1	#NULL!	#NULL!	5	24	0	1	0	0	1	3	2	#NULL!	4	4	1	4	4	4	4	4	1	1	1	#NULL!	2	1	2	1	2	5	5	2	2	3	5	3	5	5	1	1	1	1	1	1	3	1
2018	1	1	1	#NULL!	#NULL!	5	5	1	1	0	0	0	3	2	#NULL!	3	3	1	2	3	4	4	4	3	2	4	#NULL!	2	1	2	3	4	5	5	1	3	5	5	5	5	5	1	1	1	1	1	1	1	1
2018	1	1	1	#NULL!	#NULL!	5	12	1	0	0	1	1	3	2	#NULL!	4	4	1	4	4	4	4	4	1	3	1	#NULL!	2	1	3	1	2	4	4	4	1	4	4	4	4	4	1	1	1	1	1	1	1	3
2018	1	2	#NULL!	1	1	3	9	1	0	0	0	0	1	2	#NULL!	4	4	1	2	4	4	4	4	1	1	4	#NULL!	1	1	1	1	2	5	5	3	1	5	5	4	5	5	2	2	1	1	1	4	1	1
2018	1	1	1	#NULL!	#NULL!	6	5	1	0	0	0	0	3	3	#NULL!	3	4	1	2	4	4	4	3	3	1	4	#NULL!	2	1	1	2	2	5	5	1	3	5	5	4	5	5	4	1	1	1	1	1	1	4
2018	1	2	#NULL!	1	1	3	3	1	1	0	0	0	2	2	#NULL!	4	4	1	1	4	4	1	4	4	2	4	#NULL!	1	1	2	1	4	5	4	4	2	1	4	4	2	5	1	2	4	4	2	4	1	5
2018	1	1	1	#NULL!	#NULL!	6	17	1	0	0	1	0	2	2	#NULL!	3	4	1	3	5	4	4	4	3	1	3	#NULL!	2	1	1	2	2	5	4	2	2	3	5	4	5	4	2	2	2	2	2	4	2	3
2018	1	1	1	#NULL!	#NULL!	6	3	1	0	0	0	0	3	2	#NULL!	2	5	1	4	5	3	5	3	1	2	4	#NULL!	2	1	4	1	4	4	4	4	2	4	4	3	4	3	4	1	1	1	2	5	2	2
2018	1	1	1	#NULL!	#NULL!	4	15	1	1	1	0	1	3	3	#NULL!	4	4	1	3	4	4	4	4	4	1	4	#NULL!	1	1	2	3	2	5	5	1	5	3	3	5	5	5	1	1	1	1	1	1	1	1
2018	1	1	1	#NULL!	#NULL!	6	8	1	1	0	0	0	3	2	#NULL!	4	4	1	3	4	4	4	4	2	2	1	#NULL!	2	1	1	1	2	5	5	1	1	1	1	5	5	5	1	1	1	1	1	1	1	5
2018	1	1	1	#NULL!	#NULL!	5	3	1	1	1	0	0	2	99	#NULL!	3	1	1	3	5	3	3	3	3	3	2	#NULL!	2	2	#NULL!	#NULL!	#NULL!	5	5	5	2	4	4	4	3	5	1	2	2	4	5	4	5	3
2018	1	1	1	#NULL!	#NULL!	5	3	1	1	1	0	0	3	2	#NULL!	3	1	1	4	5	5	2	4	4	3	3	#NULL!	2	1	2	1	2	4	4	3	2	4	4	4	4	4	3	2	2	2	2	2	3	4
2018	1	1	1	#NULL!	#NULL!	5	6	1	1	1	1	0	2	2	#NULL!	4	4	1	2	5	4	5	3	3	3	2	#NULL!	2	1	4	1	1	4	4	2	3	3	2	3	1	3	4	2	2	2	1	5	2	2
2018	1	1	1	#NULL!	#NULL!	4	5	0	1	0	0	0	3	2	#NULL!	4	5	1	2	5	4	1	2	3	1	1	#NULL!	2	1	3	1	2	4	4	4	2	4	4	4	4	4	4	3	2	2	2	2	2	4
2018	1	1	1	#NULL!	#NULL!	4	25	1	1	1	1	0	3	3	#NULL!	4	4	1	4	4	4	4	4	4	3	2	#NULL!	1	2	#NULL!	#NULL!	#NULL!	5	5	3	1	5	5	4	5	5	5	1	1	1	2	5	3	1
2018	1	2	#NULL!	1	1	4	5	1	1	1	0	0	3	99	#NULL!	3	5	1	2	1	4	5	5	1	2	4	#NULL!	1	1	2	2	2	5	5	2	1	4	4	4	4	4	1	1	1	1	1	1	1	1
2018	1	1	1	#NULL!	#NULL!	5	15	1	0	0	0	0	3	2	#NULL!	4	4	1	3	4	4	5	4	1	4	4	#NULL!	2	3	#NULL!	#NULL!	#NULL!	5	5	2	1	5	3	3	2	4	1	2	1	1	2	2	2	2
2018	1	1	1	#NULL!	#NULL!	5	15	0	1	1	0	0	1	3	#NULL!	3	3	1	1	1	4	4	4	1	4	1	#NULL!	2	2	#NULL!	#NULL!	#NULL!	2	2	3	1	5	5	3	3	3	4	4	4	3	3	3	3	4
2018	1	1	1	#NULL!	#NULL!	6	35	1	1	1	0	1	3	3	#NULL!	4	5	1	2	5	4	5	4	2	4	1	#NULL!	1	2	#NULL!	#NULL!	#NULL!	5	5	3	2	5	2	1	2	2	1	1	1	1	4	5	1	4
2018	1	1	1	#NULL!	#NULL!	2	1	0	1	0	0	0	3	2	#NULL!	4	5	2	1	5	3	5	5	1	3	1	#NULL!	2	2	#NULL!	#NULL!	#NULL!	4	4	3	2	3	3	3	3	4	5	5	3	3	1	4	1	1
2018	1	1	1	#NULL!	#NULL!	4	2	0	1	0	0	0	1	3	#NULL!	4	5	1	2	5	4	5	5	1	3	1	#NULL!	2	2	#NULL!	#NULL!	#NULL!	4	4	2	1	3	4	3	2	2	4	1	4	1	4	1	1	3
2018	1	1	1	#NULL!	#NULL!	5	2	1	0	0	1	1	3	3	#NULL!	2	5	1	2	5	4	4	2	1	2	3	#NULL!	2	2	#NULL!	#NULL!	#NULL!	3	4	2	4	3	3	3	3	4	3	4	3	2	2	4	2	3
2018	1	1	1	#NULL!	#NULL!	6	10	1	0	0	0	0	3	2	#NULL!	4	5	1	2	5	4	5	3	3	2	4	#NULL!	1	1	1	2	2	5	5	3	1	4	4	4	3	4	1	1	1	1	1	5	1	1
2018	1	1	1	#NULL!	#NULL!	7	13	1	1	0	0	0	1	3	#NULL!	3	5	1	2	5	4	5	5	1	2	1	#NULL!	2	1	1	1	2	4	4	4	2	3	4	3	4	4	4	2	4	4	4	2	4	3
2018	1	1	1	#NULL!	#NULL!	5	5	1	0	0	0	1	3	2	#NULL!	3	5	1	1	5	4	4	3	1	3	4	#NULL!	1	1	2	3	2	5	5	3	1	3	3	4	5	5	1	1	1	1	1	1	1	1
2018	1	1	1	#NULL!	#NULL!	4	10	1	1	0	0	0	2	2	#NULL!	4	5	1	2	5	4	5	5	2	3	1	#NULL!	1	1	2	1	2	4	4	4	2	4	4	4	4	4	2	2	2	2	1	2	4	4
2018	1	1	1	#NULL!	#NULL!	3	4	1	1	0	0	0	2	2	#NULL!	4	5	1	2	5	4	5	5	1	2	1	#NULL!	2	2	#NULL!	#NULL!	#NULL!	4	4	4	1	3	3	3	2	4	4	4	2	2	2	3	2	3
2018	1	1	1	#NULL!	#NULL!	4	14	1	1	1	0	0	2	2	#NULL!	3	5	2	2	5	4	4	4	2	2	1	#NULL!	2	2	#NULL!	#NULL!	#NULL!	4	4	3	1	3	3	3	3	3	3	3	3	3	3	5	3	3
2018	1	1	1	#NULL!	#NULL!	3	3	1	1	0	0	0	2	3	#NULL!	4	4	1	2	4	4	4	4	4	1	2	#NULL!	1	1	2	4	2	5	5	1	1	4	3	3	1	5	1	1	1	1	1	4	1	1
2018	1	1	1	#NULL!	#NULL!	4	3	1	0	1	0	0	2	99	#NULL!	4	5	1	4	5	4	4	4	2	1	1	#NULL!	2	3	#NULL!	#NULL!	#NULL!	3	3	3	1	3	3	3	3	3	3	1	3	3	1	3	1	1
2018	1	1	1	#NULL!	#NULL!	5	4	1	1	0	0	0	3	2	#NULL!	4	4	1	2	4	4	3	3	1	2	2	#NULL!	2	1	1	1	4	4	4	4	1	4	4	4	4	4	4	1	1	1	1	4	3	5
2018	1	1	1	#NULL!	#NULL!	3	15	1	0	0	0	0	3	2	#NULL!	4	4	1	2	4	4	3	3	2	2	3	#NULL!	1	2	#NULL!	#NULL!	#NULL!	5	5	3	2	4	4	4	4	4	4	1	2	2	2	5	3	4
2018	1	2	#NULL!	1	1	4	10	0	1	0	0	0	1	99	#NULL!	4	5	1	3	5	4	4	3	1	4	1	#NULL!	2	3	#NULL!	#NULL!	#NULL!	3	3	2	1	3	3	3	3	3	3	3	3	3	3	2	2	2
2018	1	2	#NULL!	1	1	6	3	1	0	0	0	0	3	99	#NULL!	1	2	1	2	5	5	1	2	1	4	1	#NULL!	2	3	#NULL!	#NULL!	#NULL!	3	3	5	5	2	1	2	1	3	3	2	2	4	5	4	2	3
2018	1	1	1	#NULL!	#NULL!	4	8	1	1	0	0	0	3	3	#NULL!	4	4	2	1	4	4	4	4	2	2	2	#NULL!	2	1	2	2	2	5	5	3	1	4	5	4	5	5	1	1	1	1	1	5	1	1
2018	1	1	1	#NULL!	#NULL!	4	14	1	0	0	0	0	3	2	#NULL!	4	4	1	2	4	4	3	2	4	2	3	#NULL!	1	2	#NULL!	#NULL!	#NULL!	5	5	1	1	5	5	4	5	5	2	2	2	2	2	5	2	2
2018	1	1	1	#NULL!	#NULL!	5	8	1	0	0	0	1	2	2	#NULL!	4	4	1	3	4	4	4	4	3	1	3	#NULL!	2	2	#NULL!	#NULL!	#NULL!	3	3	3	3	3	3	3	2	3	4	2	2	2	2	4	2	2
2018	1	1	1	#NULL!	#NULL!	5	3	1	0	0	1	0	3	2	#NULL!	4	5	1	4	5	5	4	4	2	1	4	#NULL!	2	2	#NULL!	#NULL!	#NULL!	4	4	3	1	4	4	3	3	4	4	4	2	3	1	5	1	4
2018	1	2	#NULL!	1	1	7	1	1	0	0	0	0	3	2	#NULL!	4	4	1	2	4	4	2	2	1	1	1	#NULL!	2	3	#NULL!	#NULL!	#NULL!	4	4	1	2	4	4	3	3	4	2	2	2	2	2	2	2	3
2018	1	1	1	#NULL!	#NULL!	3	2	0	1	0	0	0	3	2	#NULL!	4	5	3	4	5	5	4	4	2	3	2	#NULL!	2	1	1	2	2	5	5	4	1	5	5	5	5	5	1	1	3	1	3	4	3	2
2018	1	1	1	#NULL!	#NULL!	3	30	1	1	1	0	1	3	2	#NULL!	4	5	1	2	5	4	2	2	1	3	1	#NULL!	2	2	#NULL!	#NULL!	#NULL!	4	4	4	1	3	3	3	2	3	3	2	2	4	4	2	3	4
2018	1	1	1	#NULL!	#NULL!	4	4	1	1	0	0	0	3	2	#NULL!	5	5	1	1	5	5	5	4	1	1	1	#NULL!	2	1	1	1	0	1	1	3	3	3	3	2	3	3	3	1	3	1	1	3	1	1
2018	1	1	1	#NULL!	#NULL!	6	8	1	0	0	0	0	2	3	#NULL!	2	3	1	3	4	4	4	4	4	2	4	#NULL!	1	1	2	1	4	5	5	4	2	3	3	4	4	4	2	4	4	3	4	3	2	1
2018	1	1	1	#NULL!	#NULL!	4	5	1	0	0	0	0	2	2	#NULL!	4	4	2	4	4	3	2	4	2	1	1	#NULL!	2	2	#NULL!	#NULL!	#NULL!	4	4	4	3	3	3	3	3	3	4	3	4	4	4	4	3	3
2018	1	1	1	#NULL!	#NULL!	4	2	1	0	0	0	0	2	2	#NULL!	4	4	1	2	3	4	2	3	1	3	1	#NULL!	2	2	#NULL!	#NULL!	#NULL!	4	4	4	1	3	2	3	2	2	4	3	3	3	2	4	3	3
2018	1	1	1	#NULL!	#NULL!	4	10	1	0	0	0	0	3	2	#NULL!	4	4	1	2	4	4	1	3	3	2	1	#NULL!	2	2	#NULL!	#NULL!	#NULL!	3	3	3	2	3	3	4	3	4	4	3	1	1	4	1	1	1
2018	1	1	1	#NULL!	#NULL!	3	1	1	0	1	0	0	3	2	#NULL!	4	5	1	4	5	4	5	4	1	2	1	#NULL!	2	1	1	1	2	4	5	3	4	3	3	2	3	5	1	1	2	2	4	4	3	4
2018	1	1	1	#NULL!	#NULL!	5	7	0	1	0	0	0	2	2	#NULL!	5	5	1	4	5	5	5	5	2	3	1	#NULL!	2	3	#NULL!	#NULL!	#NULL!	4	4	3	1	5	4	3	4	4	3	3	2	2	2	3	2	2
2018	1	1	1	#NULL!	#NULL!	2	2	1	0	0	0	0	1	2	#NULL!	3	5	1	2	5	5	5	5	1	3	1	#NULL!	2	3	#NULL!	#NULL!	#NULL!	4	4	2	2	3	3	3	2	4	2	3	2	3	4	4	4	2
2018	1	1	1	#NULL!	#NULL!	4	6	1	0	0	0	0	2	2	#NULL!	4	4	1	2	4	4	4	4	3	2	3	#NULL!	1	2	#NULL!	#NULL!	#NULL!	4	4	3	1	4	4	3	3	4	2	2	3	3	1	3	1	3
2018	1	2	#NULL!	1	1	6	14	1	0	1	0	1	3	99	#NULL!	1	2	1	2	5	5	2	2	1	4	1	#NULL!	2	2	#NULL!	#NULL!	#NULL!	3	3	2	5	1	1	4	1	3	3	3	2	2	1	4	2	3
2018	1	1	1	#NULL!	#NULL!	2	1	0	1	0	0	0	2	2	#NULL!	4	4	1	3	1	4	5	5	1	4	1	#NULL!	2	3	#NULL!	#NULL!	#NULL!	1	4	3	4	3	3	3	3	4	2	2	2	2	4	4	4	3
2018	1	1	1	#NULL!	#NULL!	3	5	1	1	0	0	0	2	2	#NULL!	1	4	1	2	4	4	1	4	2	2	1	#NULL!	2	1	2	1	2	4	4	2	1	3	3	3	3	4	2	2	2	2	2	2	2	2
2018	1	1	1	#NULL!	#NULL!	5	5	1	0	0	0	0	2	2	#NULL!	4	4	1	4	4	4	4	4	1	2	1	#NULL!	2	1	1	2	2	5	5	2	1	2	4	4	4	5	2	2	1	1	1	1	1	1
2018	1	2	#NULL!	1	1	4	2	1	0	0	0	0	2	99	#NULL!	3	4	1	2	4	4	4	4	1	2	1	#NULL!	2	1	2	4	2	5	5	4	1	3	3	4	3	5	3	2	1	4	3	1	1	1
2018	1	2	#NULL!	1	1	4	1	1	1	0	0	0	3	99	#NULL!	4	5	1	3	5	4	2	4	1	4	2	#NULL!	2	1	1	1	2	4	5	4	2	3	3	4	3	4	2	4	1	4	1	2	1	1
2018	1	2	#NULL!	1	1	5	2	0	1	0	0	0	1	99	#NULL!	4	4	1	2	4	4	4	2	1	3	1	#NULL!	2	3	#NULL!	#NULL!	#NULL!	3	4	3	2	3	1	4	1	4	3	2	2	2	5	2	4	3
2018	1	1	1	#NULL!	#NULL!	3	3	0	1	0	0	0	3	2	#NULL!	4	5	2	3	5	4	4	4	1	1	1	#NULL!	2	1	1	1	3	5	5	3	1	5	5	3	3	5	2	2	2	2	2	4	2	2
2018	1	1	1	#NULL!	#NULL!	6	6	1	0	0	0	0	3	99	#NULL!	2	5	1	2	5	5	1	2	2	3	2	#NULL!	2	1	2	2	0	4	4	4	4	4	5	3	5	4	2	2	2	2	2	2	2	5
2018	1	1	1	#NULL!	#NULL!	5	1	1	0	0	0	0	1	99	#NULL!	4	5	1	3	5	5	5	5	1	2	1	#NULL!	2	3	#NULL!	#NULL!	#NULL!	3	3	4	2	1	1	3	1	1	1	2	3	3	3	1	4	3
2018	1	1	1	#NULL!	#NULL!	6	7	1	1	0	0	1	1	99	#NULL!	2	3	1	2	5	5	2	2	1	2	2	#NULL!	1	1	1	1	2	4	4	2	4	4	4	4	4	5	3	1	2	2	5	3	4	2
2018	1	2	#NULL!	1	1	4	1	1	1	0	0	0	3	2	#NULL!	3	3	1	2	4	4	3	3	1	2	3	#NULL!	2	2	#NULL!	#NULL!	#NULL!	4	4	4	1	4	3	4	3	4	4	2	2	4	4	3	4	3
2018	1	1	1	#NULL!	#NULL!	4	6	1	1	0	0	0	3	2	#NULL!	4	4	1	4	4	4	4	4	1	2	4	#NULL!	2	1	2	2	4	5	5	1	1	5	5	4	5	5	1	1	1	1	3	4	4	1
2018	1	2	#NULL!	1	1	5	12	1	0	0	0	0	2	99	#NULL!	3	4	1	3	2	4	1	4	4	2	1	#NULL!	2	1	1	2	2	5	5	1	1	4	3	4	3	4	1	1	1	1	1	1	1	1
2018	1	1	1	#NULL!	#NULL!	3	5	1	0	0	0	0	3	2	#NULL!	2	2	1	2	4	4	2	2	4	4	4	#NULL!	2	2	#NULL!	#NULL!	#NULL!	3	2	1	1	4	1	3	1	1	1	1	1	1	1	3	1	1
2018	1	1	1	#NULL!	#NULL!	3	2	1	0	1	0	0	1	2	#NULL!	4	5	1	1	5	4	5	4	1	2	1	#NULL!	2	1	1	1	3	4	5	4	3	3	3	3	3	5	1	4	1	4	1	1	1	1
2018	1	1	1	#NULL!	#NULL!	5	2	0	1	0	0	0	1	2	#NULL!	4	5	1	2	5	4	5	5	1	3	1	#NULL!	2	2	#NULL!	#NULL!	#NULL!	3	4	5	2	3	1	4	1	4	4	4	2	5	5	3	4	3
2018	1	1	1	#NULL!	#NULL!	4	3	0	1	0	0	0	3	3	#NULL!	4	5	1	2	5	4	1	3	1	1	1	#NULL!	2	2	#NULL!	#NULL!	#NULL!	4	4	4	1	3	2	3	2	3	2	2	4	4	4	4	4	3
2018	1	1	1	#NULL!	#NULL!	4	6	1	0	1	0	0	2	99	#NULL!	2	5	1	1	5	5	5	4	1	2	1	#NULL!	2	3	#NULL!	#NULL!	#NULL!	3	3	3	3	5	3	3	3	3	1	1	3	3	3	3	3	3
2018	1	1	1	#NULL!	#NULL!	5	2	1	0	0	0	0	2	2	#NULL!	4	4	1	4	4	4	4	4	1	1	1	#NULL!	2	1	2	2	2	5	5	3	1	3	3	3	4	4	3	2	2	2	2	2	2	2
2018	1	1	1	#NULL!	#NULL!	5	5	1	0	1	1	0	3	3	#NULL!	4	4	1	2	4	4	4	3	2	2	2	#NULL!	2	1	2	3	2	5	5	1	1	3	5	4	4	4	4	1	1	1	1	1	1	3
2018	1	2	#NULL!	1	1	8	10	1	1	1	1	0	2	99	#NULL!	4	4	4	3	3	4	3	5	1	2	2	#NULL!	2	1	1	2	2	5	5	2	2	2	4	4	4	4	2	2	2	2	2	2	2	2
2018	1	1	1	#NULL!	#NULL!	5	30	1	1	0	0	0	3	2	#NULL!	4	4	1	4	4	4	1	4	1	2	1	#NULL!	2	1	2	3	2	5	5	2	2	5	5	5	5	5	2	2	2	2	2	2	2	4
2018	1	2	#NULL!	1	1	7	3	1	0	0	0	0	3	99	#NULL!	2	4	1	1	2	4	2	4	2	2	3	#NULL!	2	2	#NULL!	#NULL!	#NULL!	4	3	3	4	3	3	4	4	5	1	1	1	1	3	3	3	3
2018	1	1	1	#NULL!	#NULL!	4	4	1	0	0	1	0	3	99	#NULL!	1	1	1	2	5	5	5	5	1	3	2	#NULL!	2	3	#NULL!	#NULL!	#NULL!	3	4	4	5	2	2	3	2	3	3	3	2	4	5	4	2	3
2018	1	1	1	#NULL!	#NULL!	2	1	1	0	0	0	0	1	2	#NULL!	5	5	1	2	5	5	1	4	1	2	1	#NULL!	2	3	#NULL!	#NULL!	#NULL!	3	4	3	2	4	3	3	3	3	3	3	3	3	2	4	3	3
2018	1	1	1	#NULL!	#NULL!	3	1	1	0	0	0	0	2	99	#NULL!	1	5	1	1	5	5	5	5	1	1	1	#NULL!	2	2	#NULL!	#NULL!	#NULL!	5	5	4	4	3	3	3	1	5	2	2	4	4	5	4	4	4
2018	1	1	1	#NULL!	#NULL!	3	4	1	1	0	0	0	3	2	#NULL!	4	5	3	4	5	4	4	4	1	2	1	#NULL!	2	1	3	1	2	5	5	3	1	3	3	4	5	5	1	1	1	1	1	2	1	4
2018	1	1	1	#NULL!	#NULL!	4	3	0	1	0	0	0	1	2	#NULL!	4	4	4	4	4	4	4	4	2	2	1	#NULL!	2	2	#NULL!	#NULL!	#NULL!	4	4	3	2	3	3	3	3	3	2	1	1	1	1	1	1	1
2018	1	1	1	#NULL!	#NULL!	5	17	1	0	1	0	0	2	99	#NULL!	4	4	2	2	3	4	5	5	1	1	1	#NULL!	2	1	1	1	2	5	4	1	1	4	5	4	5	5	1	1	1	1	1	4	1	4
2018	1	1	1	#NULL!	#NULL!	5	7	1	0	0	1	1	2	2	#NULL!	3	5	1	3	5	4	5	5	3	2	1	#NULL!	2	1	1	1	2	5	5	1	2	4	3	3	3	4	1	1	1	1	1	1	1	1
2018	1	1	1	#NULL!	#NULL!	4	7	1	0	0	1	0	2	2	#NULL!	4	5	5	1	5	4	5	5	1	4	2	#NULL!	2	3	#NULL!	#NULL!	#NULL!	2	2	3	3	2	2	3	2	2	2	2	2	2	2	2	2	2
2018	1	1	1	#NULL!	#NULL!	6	1	1	0	1	0	0	2	2	#NULL!	3	3	1	4	3	4	1	4	1	2	1	#NULL!	2	3	#NULL!	#NULL!	#NULL!	4	4	3	1	4	4	2	2	3	4	2	4	4	4	2	2	3
2018	1	1	1	#NULL!	#NULL!	6	7	1	1	0	0	0	3	2	#NULL!	3	5	1	4	5	3	5	3	2	2	1	#NULL!	2	3	#NULL!	#NULL!	#NULL!	3	3	3	4	3	3	3	2	2	2	2	2	2	2	2	2	2
2018	1	2	#NULL!	1	1	6	3	1	0	0	1	0	1	99	#NULL!	1	3	1	2	5	5	2	2	1	4	1	#NULL!	2	3	#NULL!	#NULL!	#NULL!	3	3	3	5	2	1	3	1	3	3	2	2	3	4	4	3	3
2018	1	2	#NULL!	1	1	3	2	1	0	0	0	0	2	2	#NULL!	3	5	1	2	5	3	3	3	1	2	2	#NULL!	2	3	#NULL!	#NULL!	#NULL!	3	3	4	2	3	3	3	3	2	4	4	3	4	3	4	3	4
2018	1	1	1	#NULL!	#NULL!	3	2	0	1	0	0	0	3	3	#NULL!	4	4	1	2	4	4	5	5	1	2	1	#NULL!	2	1	4	1	2	4	4	2	1	4	4	4	4	2	1	1	1	1	1	4	1	1
2018	1	1	1	#NULL!	#NULL!	4	15	1	1	0	0	0	2	2	#NULL!	4	5	1	3	5	4	4	4	1	3	1	#NULL!	2	2	#NULL!	#NULL!	#NULL!	4	4	3	1	4	3	4	4	4	2	3	2	2	2	3	2	3
2018	1	1	1	#NULL!	#NULL!	3	12	1	0	1	1	0	2	2	#NULL!	4	4	1	3	4	4	4	4	3	2	3	#NULL!	1	2	#NULL!	#NULL!	#NULL!	5	4	4	1	4	3	3	3	4	5	3	3	2	2	5	1	3
2018	1	1	1	#NULL!	#NULL!	6	8	1	0	0	1	1	3	2	#NULL!	3	4	1	2	4	4	3	3	3	1	3	#NULL!	2	1	2	2	2	5	5	2	2	4	4	4	4	4	1	1	1	1	1	1	1	4
2018	1	1	1	#NULL!	#NULL!	5	5	0	1	0	1	1	2	3	#NULL!	2	4	1	2	5	5	5	5	4	4	1	#NULL!	2	2	#NULL!	#NULL!	#NULL!	4	5	2	4	3	4	4	4	4	3	1	2	1	4	2	3	2
2018	1	1	1	#NULL!	#NULL!	6	6	1	1	0	0	0	1	2	#NULL!	4	4	1	3	5	4	5	4	2	1	1	#NULL!	2	1	4	1	2	4	4	4	1	4	4	2	4	5	2	5	2	2	2	2	2	4
2018	1	1	1	#NULL!	#NULL!	4	1	1	0	0	0	0	3	2	#NULL!	2	5	5	5	5	5	2	4	2	3	2	#NULL!	2	1	1	2	2	4	4	3	3	3	3	4	4	4	3	3	3	3	3	3	3	3
2018	1	1	1	#NULL!	#NULL!	4	1	0	1	0	0	1	1	3	#NULL!	4	4	1	3	4	4	4	4	2	3	1	#NULL!	2	2	#NULL!	#NULL!	#NULL!	4	4	3	1	3	4	3	4	4	1	1	1	1	1	1	1	1
2018	1	1	1	#NULL!	#NULL!	5	18	0	1	0	0	0	2	99	#NULL!	4	4	3	4	4	4	5	5	1	1	1	#NULL!	2	2	#NULL!	#NULL!	#NULL!	3	3	3	3	3	3	4	3	3	2	2	4	4	4	4	2	4
2018	1	1	1	#NULL!	#NULL!	3	7	0	1	0	0	0	3	2	#NULL!	5	5	5	3	5	4	5	4	1	3	2	#NULL!	2	2	#NULL!	#NULL!	#NULL!	4	4	4	1	4	3	4	1	4	2	4	2	4	4	1	4	3
2018	1	1	1	#NULL!	#NULL!	5	45	1	1	0	0	0	2	2	#NULL!	4	5	5	3	5	5	5	4	2	1	1	#NULL!	2	2	#NULL!	#NULL!	#NULL!	3	3	3	2	3	3	3	2	3	3	2	3	3	3	3	3	3
2018	1	1	1	#NULL!	#NULL!	4	5	1	1	1	0	1	2	2	#NULL!	4	5	1	2	5	4	5	4	2	3	1	#NULL!	2	2	#NULL!	#NULL!	#NULL!	3	3	4	2	3	3	3	3	3	4	2	2	5	1	1	1	3
2018	1	1	1	#NULL!	#NULL!	3	1	1	0	0	0	0	2	2	#NULL!	4	2	1	4	5	1	5	5	1	1	1	#NULL!	2	3	#NULL!	#NULL!	#NULL!	2	2	3	4	2	1	2	1	2	2	2	1	3	2	2	1	1
2018	1	1	1	#NULL!	#NULL!	4	1	1	1	0	0	0	2	2	#NULL!	4	5	1	2	5	4	5	5	1	4	1	#NULL!	2	3	#NULL!	#NULL!	#NULL!	2	2	1	1	3	3	3	2	2	4	1	1	1	1	5	2	5
2018	1	2	#NULL!	1	1	3	3	1	0	0	0	0	1	99	#NULL!	5	1	1	3	5	1	3	4	1	1	1	#NULL!	2	2	#NULL!	#NULL!	#NULL!	3	3	3	2	4	4	2	3	4	4	1	1	3	3	3	3	4
2018	1	1	1	#NULL!	#NULL!	3	2	1	0	1	0	0	3	2	#NULL!	3	5	1	3	5	5	5	5	1	2	1	#NULL!	2	2	#NULL!	#NULL!	#NULL!	5	5	3	2	3	5	4	2	4	1	1	1	1	3	1	1	1
2018	1	1	1	#NULL!	#NULL!	4	5	0	1	0	1	1	1	99	#NULL!	2	3	1	2	4	5	5	5	1	3	2	#NULL!	2	2	#NULL!	#NULL!	#NULL!	4	4	5	5	3	4	4	4	4	3	2	2	3	5	3	3	3
2018	1	1	1	#NULL!	#NULL!	4	3	1	0	0	0	0	2	2	#NULL!	3	3	2	2	3	3	3	3	1	3	1	#NULL!	2	3	#NULL!	#NULL!	#NULL!	4	4	3	2	4	4	3	3	4	3	3	4	3	2	2	3	3
2018	1	1	1	#NULL!	#NULL!	4	15	1	1	0	0	0	3	2	#NULL!	3	5	1	4	5	5	5	3	2	2	1	#NULL!	1	1	0	1	2	5	5	1	1	5	5	3	5	5	1	1	1	1	1	1	1	2
2018	1	2	#NULL!	1	1	5	2	1	1	0	0	0	3	2	#NULL!	4	4	1	3	4	4	3	4	2	3	2	#NULL!	2	2	#NULL!	#NULL!	#NULL!	5	5	1	2	4	1	5	5	4	1	1	1	1	1	5	1	1
2018	1	1	1	#NULL!	#NULL!	5	10	1	1	0	0	0	3	2	#NULL!	4	5	2	4	5	4	5	5	1	2	1	#NULL!	2	3	#NULL!	#NULL!	#NULL!	4	4	4	1	3	3	3	2	4	2	4	2	3	5	5	2	2
2018	1	1	1	#NULL!	#NULL!	4	3	0	1	0	0	0	2	2	#NULL!	3	3	1	4	4	4	4	3	1	3	1	#NULL!	2	1	0	2	2	5	5	1	1	3	3	4	5	5	1	1	1	1	1	3	1	3
2018	1	1	1	#NULL!	#NULL!	3	5	1	1	0	0	0	2	2	#NULL!	4	4	2	2	4	4	4	4	2	2	1	#NULL!	2	2	#NULL!	#NULL!	#NULL!	3	3	2	1	4	3	4	2	3	2	4	1	4	4	1	1	3
2018	1	2	#NULL!	1	1	5	11	0	1	0	0	0	2	99	#NULL!	4	5	1	1	5	4	5	5	1	3	1	#NULL!	2	3	#NULL!	#NULL!	#NULL!	3	4	4	1	2	3	2	3	4	2	4	4	4	1	4	3	3
2018	1	1	1	#NULL!	#NULL!	6	3	1	0	0	0	0	2	99	#NULL!	4	5	1	2	5	5	5	5	1	2	1	#NULL!	2	3	#NULL!	#NULL!	#NULL!	3	3	3	3	3	3	4	3	3	3	3	3	3	3	3	3	3
2018	1	2	#NULL!	1	1	6	3	0	1	0	0	0	1	99	#NULL!	4	4	1	2	5	4	4	2	1	4	1	#NULL!	2	2	#NULL!	#NULL!	#NULL!	3	4	3	1	4	3	4	3	4	3	2	2	3	5	3	3	3
2018	1	1	1	#NULL!	#NULL!	6	7	1	1	0	0	1	3	3	#NULL!	4	4	1	3	4	4	4	4	1	2	1	#NULL!	2	3	#NULL!	#NULL!	#NULL!	3	3	5	1	3	3	3	3	3	3	5	2	5	1	1	1	5
2018	1	1	1	#NULL!	#NULL!	5	2	1	1	1	1	0	3	2	#NULL!	4	4	1	2	2	4	4	4	1	2	1	#NULL!	1	1	1	1	2	4	5	2	2	4	5	3	4	5	2	1	2	4	4	5	4	1
2018	1	1	1	#NULL!	#NULL!	2	8	0	0	0	0	1	2	2	#NULL!	4	5	1	2	5	4	5	5	4	4	1	#NULL!	2	2	#NULL!	#NULL!	#NULL!	5	5	5	1	4	4	3	4	5	3	5	2	5	2	4	4	4
2018	1	1	1	#NULL!	#NULL!	4	5	1	1	0	0	0	1	2	#NULL!	3	5	1	1	5	5	2	4	1	3	1	#NULL!	2	1	2	1	2	5	5	3	2	4	4	3	4	3	1	1	2	1	2	3	3	5
2018	1	1	1	#NULL!	#NULL!	4	4	0	1	0	0	0	3	3	#NULL!	4	4	1	4	4	4	5	5	1	2	1	#NULL!	2	3	#NULL!	#NULL!	#NULL!	4	4	3	1	3	3	3	3	4	2	2	2	2	2	2	2	2
2018	1	1	1	#NULL!	#NULL!	4	4	0	1	0	0	0	2	2	#NULL!	4	4	1	2	4	4	4	3	3	3	2	#NULL!	2	2	#NULL!	#NULL!	#NULL!	4	5	3	1	4	4	5	5	5	2	4	3	2	2	5	1	1
2018	1	1	1	#NULL!	#NULL!	4	4	1	1	0	0	0	3	2	#NULL!	4	4	1	3	4	4	3	4	1	2	1	#NULL!	2	1	2	1	2	4	4	3	2	3	3	3	3	3	3	5	2	3	3	5	3	4
2018	1	1	1	#NULL!	#NULL!	6	6	0	1	0	1	0	3	99	#NULL!	3	5	1	2	5	4	4	3	1	4	2	#NULL!	1	1	2	1	2	5	5	2	3	4	4	4	4	5	3	1	2	1	5	2	3	3
2018	1	1	1	#NULL!	#NULL!	4	4	1	1	0	1	0	3	2	#NULL!	4	4	3	3	4	4	4	4	4	2	4	#NULL!	2	1	2	2	2	5	5	4	1	3	5	5	5	5	5	5	1	1	1	5	1	4
2018	1	1	1	#NULL!	#NULL!	3	5	0	1	0	0	0	3	2	#NULL!	4	4	3	4	4	4	3	4	1	2	1	#NULL!	2	1	2	1	2	4	4	3	2	4	4	4	4	4	4	2	2	2	2	3	4	3
2018	1	1	1	#NULL!	#NULL!	6	13	0	0	1	0	0	1	99	#NULL!	1	2	1	2	5	5	5	5	1	2	1	#NULL!	1	1	0	1	2	5	5	3	3	4	2	3	3	5	5	1	3	4	4	4	4	4
2018	1	1	1	#NULL!	#NULL!	5	3	1	0	0	0	0	2	2	#NULL!	3	3	1	1	2	3	1	4	2	2	1	#NULL!	2	1	4	3	2	4	4	3	4	4	4	4	4	4	3	5	2	3	4	3	4	2
2018	1	2	#NULL!	1	1	7	1	1	0	0	0	0	1	3	#NULL!	2	1	1	4	4	4	5	4	2	2	1	#NULL!	2	1	1	2	1	5	5	2	3	3	3	3	3	5	1	2	5	1	2	1	1	3
2018	1	1	1	#NULL!	#NULL!	4	6	0	1	0	0	0	3	2	#NULL!	3	5	1	3	5	4	5	4	3	1	1	#NULL!	2	2	#NULL!	#NULL!	#NULL!	5	5	3	4	4	4	3	5	4	2	2	2	2	2	4	2	4
2018	1	1	1	#NULL!	#NULL!	2	15	1	0	0	0	0	2	99	#NULL!	2	5	1	4	5	5	5	5	1	2	1	#NULL!	2	3	#NULL!	#NULL!	#NULL!	3	3	3	1	3	3	2	3	3	2	2	2	3	2	3	3	3
2018	1	1	1	#NULL!	#NULL!	4	2	0	1	0	1	1	3	99	#NULL!	2	4	1	2	5	5	4	2	1	3	2	#NULL!	2	1	4	1	0	4	4	5	4	4	5	4	4	5	3	2	3	2	5	2	3	3
2018	1	1	1	#NULL!	#NULL!	4	5	0	0	1	0	0	1	99	#NULL!	3	3	1	4	4	4	3	4	1	3	1	#NULL!	2	2	#NULL!	#NULL!	#NULL!	3	3	3	2	3	3	3	3	3	3	4	3	3	3	3	3	3
2018	1	1	1	#NULL!	#NULL!	4	23	0	1	0	0	1	2	2	#NULL!	1	1	1	4	5	5	5	1	1	3	1	#NULL!	2	1	1	1	2	4	4	3	3	4	3	2	3	3	2	2	3	3	2	3	2	2
2018	1	2	#NULL!	1	1	3	9	1	0	0	0	1	2	99	#NULL!	2	4	1	4	4	4	5	5	3	1	1	#NULL!	2	2	#NULL!	#NULL!	#NULL!	5	5	2	1	1	4	5	1	5	1	1	1	1	1	1	1	3
2018	1	1	1	#NULL!	#NULL!	4	4	0	0	1	0	0	2	99	#NULL!	5	5	1	3	5	5	5	5	3	3	2	#NULL!	2	3	#NULL!	#NULL!	#NULL!	4	3	3	3	3	3	3	3	3	3	3	3	3	3	3	3	3
2018	1	1	1	#NULL!	#NULL!	6	1	1	1	0	0	0	3	2	#NULL!	4	4	1	2	4	4	4	3	1	4	1	#NULL!	2	1	1	1	2	5	5	1	1	3	3	3	1	5	1	1	1	1	1	1	1	1
2018	1	1	1	#NULL!	#NULL!	5	4	1	1	0	1	1	1	3	#NULL!	2	3	1	2	5	5	5	5	1	4	1	#NULL!	2	2	#NULL!	#NULL!	#NULL!	3	3	3	5	3	3	3	3	4	2	2	2	5	5	5	3	3
2018	1	2	#NULL!	1	1	7	10	1	0	0	0	0	2	99	#NULL!	3	4	1	3	4	4	5	5	2	2	1	#NULL!	1	1	1	1	4	4	5	5	2	4	4	4	3	4	1	3	2	4	4	3	3	4
2018	1	2	#NULL!	1	1	5	5	1	0	0	0	0	2	99	#NULL!	3	3	1	2	4	4	1	2	4	2	4	#NULL!	2	2	#NULL!	#NULL!	#NULL!	4	4	2	3	4	4	4	4	4	2	2	2	2	2	2	2	2
2018	1	1	1	#NULL!	#NULL!	5	6	0	1	0	1	0	2	99	#NULL!	3	4	1	2	4	4	5	5	4	4	1	#NULL!	2	2	#NULL!	#NULL!	#NULL!	4	4	1	2	3	4	4	4	4	2	1	2	1	4	2	2	3
2018	1	1	1	#NULL!	#NULL!	5	3	1	0	0	0	0	3	2	#NULL!	3	5	1	1	5	4	5	4	2	3	1	#NULL!	2	2	#NULL!	#NULL!	#NULL!	3	3	3	3	1	1	3	1	1	1	1	1	1	4	1	3	3
2018	1	1	1	#NULL!	#NULL!	3	15	1	1	0	0	0	3	2	#NULL!	4	5	1	4	5	4	4	4	1	2	2	#NULL!	2	1	2	1	2	5	5	1	1	5	5	5	4	5	1	1	1	1	1	5	1	3
2018	1	1	1	#NULL!	#NULL!	5	4	1	1	1	1	0	2	3	#NULL!	3	4	1	2	3	4	1	2	2	3	2	#NULL!	1	1	1	2	2	4	4	1	2	3	4	4	4	2	3	1	1	1	1	4	2	2
2011	1	1	1	#NULL!	#NULL!	6	14	1	0	0	0	0	3	2	2	4	5	1	4	5	3	3	4	2	2	#NULL!	3	2	1	1	1	2	5	5	2	1	3	4	4	4	4	3	3	3	3	3	4	3	3
2011	1	1	1	#NULL!	#NULL!	6	6	1	0	0	0	0	1	2	2	3	4	1	2	4	4	4	4	3	1	#NULL!	1	1	1	1	1	2	5	5	2	1	4	4	4	4	5	2	1	2	2	2	3	2	4
2011	1	1	1	#NULL!	#NULL!	4	5	1	1	0	0	1	2	3	3	4	4	1	3	1	4	1	3	1	4	#NULL!	3	2	2	#NULL!	#NULL!	#NULL!	4	4	2	2	4	3	3	2	3	4	3	2	3	3	3	3	3
2011	1	1	1	#NULL!	#NULL!	5	5	1	1	0	0	0	3	3	3	4	4	1	3	4	4	4	4	1	3	#NULL!	3	2	1	2	2	2	5	5	2	1	2	2	4	5	4	4	1	2	1	2	4	4	4
2011	1	1	1	#NULL!	#NULL!	5	4	1	1	0	1	0	3	3	3	5	5	4	2	5	5	5	5	2	2	#NULL!	3	2	1	3	2	2	5	5	3	2	4	4	4	4	4	1	4	3	3	3	3	3	3
2011	1	1	1	#NULL!	#NULL!	4	6	1	0	0	0	0	3	2	2	4	4	1	3	4	4	4	4	3	2	#NULL!	1	2	1	2	1	2	4	4	2	2	4	4	4	4	4	3	3	3	2	2	2	3	2
2011	1	1	1	#NULL!	#NULL!	4	7	1	0	0	0	0	2	2	2	4	4	1	3	4	4	5	5	4	3	#NULL!	1	2	1	2	2	2	5	5	1	1	1	1	4	4	5	1	1	1	1	1	1	1	1
2011	1	1	1	#NULL!	#NULL!	6	2	1	1	0	0	0	2	2	2	4	4	1	1	4	4	3	3	4	2	#NULL!	1	1	1	2	1	2	4	4	4	1	4	4	4	4	4	4	4	2	3	2	4	4	2
2011	1	1	1	#NULL!	#NULL!	6	4	1	0	0	0	0	3	2	2	2	2	1	2	4	4	1	3	2	2	#NULL!	1	2	1	3	2	2	5	5	1	1	4	4	4	5	5	1	1	1	1	1	1	1	1
2011	1	1	1	#NULL!	#NULL!	2	3	1	1	0	1	0	2	2	2	2	2	1	1	3	2	1	3	2	3	#NULL!	1	2	1	2	1	2	4	4	3	2	4	4	4	4	5	4	1	1	1	1	1	1	1
2011	1	2	#NULL!	1	1	3	1	1	0	0	0	0	1	99	1	4	5	4	4	5	4	5	4	1	3	#NULL!	3	2	1	1	1	0	4	4	2	1	3	3	3	3	5	4	2	2	2	2	4	2	2
2011	1	1	1	#NULL!	#NULL!	4	20	1	0	0	0	0	2	2	2	1	1	1	1	1	5	5	4	1	1	#NULL!	3	2	3	#NULL!	#NULL!	#NULL!	3	3	3	3	3	3	3	3	3	3	3	3	3	3	3	3	3
2011	1	2	#NULL!	1	1	4	2	0	1	1	0	0	2	2	2	2	1	1	1	5	4	5	3	4	3	#NULL!	1	1	1	2	2	2	5	5	2	4	4	3	4	4	5	2	2	2	2	2	2	2	2
2011	1	1	1	#NULL!	#NULL!	4	5	1	1	0	1	0	2	2	2	4	4	1	3	4	4	3	4	2	2	#NULL!	1	2	1	2	1	2	5	5	2	2	2	2	4	5	5	3	1	2	2	3	3	3	3
2011	1	1	1	#NULL!	#NULL!	7	2	0	1	0	0	0	2	2	2	4	5	1	4	4	4	4	4	1	3	#NULL!	3	2	2	#NULL!	#NULL!	#NULL!	5	5	4	1	4	5	5	5	5	4	1	1	1	4	1	4	3
2011	1	1	1	#NULL!	#NULL!	6	5	1	1	0	1	0	3	2	2	4	4	1	1	2	4	1	4	3	1	#NULL!	1	2	1	2	2	2	5	5	2	1	5	5	5	5	3	1	1	1	1	1	1	1	1
2011	1	2	#NULL!	1	1	8	2	1	0	0	0	0	2	2	2	4	5	2	4	5	4	4	4	1	1	#NULL!	3	2	1	2	4	2	5	5	3	3	3	3	3	3	3	3	3	3	3	3	3	3	3
2011	1	1	1	#NULL!	#NULL!	3	3	1	1	0	0	0	3	2	2	4	4	1	4	4	4	4	4	1	3	#NULL!	3	2	2	#NULL!	#NULL!	#NULL!	4	4	4	1	4	4	3	2	4	1	5	1	5	1	1	1	3
2011	1	1	1	#NULL!	#NULL!	4	1	1	0	0	0	0	1	2	2	4	5	4	1	5	4	4	4	1	2	#NULL!	3	2	3	#NULL!	#NULL!	#NULL!	1	1	3	1	1	1	1	1	1	1	1	1	1	1	1	1	1
2011	1	2	#NULL!	1	1	7	13	1	1	0	0	0	2	2	2	3	3	1	1	2	3	1	3	2	4	#NULL!	1	1	1	2	2	2	5	5	3	2	5	5	5	5	5	4	5	4	1	1	1	1	3
2011	1	1	1	#NULL!	#NULL!	4	1	0	1	0	0	0	1	2	2	4	4	2	1	2	4	3	2	1	1	#NULL!	3	1	2	#NULL!	#NULL!	#NULL!	4	3	3	2	4	4	4	4	3	2	2	3	4	4	2	2	2
2011	1	1	1	#NULL!	#NULL!	5	10	0	1	0	0	0	3	3	3	4	3	1	2	3	4	2	3	2	2	#NULL!	3	2	1	3	2	0	4	3	3	1	1	1	3	4	3	2	1	2	2	1	2	1	4
2011	1	1	1	#NULL!	#NULL!	2	13	0	1	0	0	1	3	2	2	2	5	1	1	5	4	5	5	1	2	#NULL!	3	2	3	#NULL!	#NULL!	#NULL!	4	4	3	2	3	3	2	3	4	2	4	4	2	2	1	2	2
2011	1	1	1	#NULL!	#NULL!	5	2	1	0	1	1	0	2	2	2	3	3	2	2	3	3	3	4	2	3	#NULL!	3	2	1	1	1	0	3	3	3	1	3	3	3	3	3	3	3	3	3	3	3	3	3
2011	1	1	1	#NULL!	#NULL!	5	6	1	1	0	0	0	3	2	2	4	5	4	4	4	4	4	4	2	1	#NULL!	1	2	1	2	2	2	5	5	3	1	4	4	5	5	5	1	1	1	1	1	1	3	3
2011	1	1	1	#NULL!	#NULL!	4	7	1	0	0	0	0	3	2	2	4	5	1	2	5	4	4	4	1	3	#NULL!	3	2	1	1	1	2	5	5	1	1	5	3	5	5	5	1	1	1	1	1	1	1	1
2011	1	1	1	#NULL!	#NULL!	3	10	1	0	1	0	0	3	2	2	4	5	1	4	5	4	4	4	1	3	#NULL!	3	2	3	#NULL!	#NULL!	#NULL!	3	3	3	3	3	3	3	3	3	3	3	3	3	3	3	3	3
2011	1	1	1	#NULL!	#NULL!	3	2	1	1	0	0	0	2	2	2	4	5	1	2	5	5	5	5	1	4	#NULL!	3	2	3	#NULL!	#NULL!	#NULL!	2	2	3	1	3	3	3	2	2	2	3	2	3	4	3	3	2
2011	1	1	1	#NULL!	#NULL!	6	2	1	0	0	0	0	3	2	2	4	5	1	3	5	4	4	4	1	2	#NULL!	1	2	2	#NULL!	#NULL!	#NULL!	4	4	2	2	2	3	3	3	5	2	2	2	2	2	2	2	2
2011	1	1	1	#NULL!	#NULL!	5	4	0	1	0	0	1	3	3	3	4	5	1	3	5	4	5	4	1	2	#NULL!	3	2	2	#NULL!	#NULL!	#NULL!	4	4	3	1	4	3	3	2	4	3	2	2	2	3	4	4	3
2011	1	1	1	#NULL!	#NULL!	5	9	1	1	0	0	0	2	2	2	4	4	1	3	4	4	4	4	4	2	#NULL!	3	2	1	3	2	2	5	5	3	3	3	3	4	5	5	1	2	3	2	2	2	3	2
2011	1	1	1	#NULL!	#NULL!	4	6	1	1	0	0	0	3	2	2	4	4	1	2	4	4	4	4	2	2	#NULL!	1	1	1	2	1	2	4	4	3	1	4	4	4	4	5	3	3	3	2	2	2	2	2
2011	1	1	1	#NULL!	#NULL!	5	6	0	1	0	0	0	3	2	2	4	3	1	4	1	3	5	5	2	3	#NULL!	3	2	1	1	2	2	5	5	4	2	3	5	4	5	3	3	1	5	2	1	1	1	1
2011	1	1	1	#NULL!	#NULL!	3	3	1	0	0	0	0	2	2	2	4	5	4	2	5	4	5	5	1	3	#NULL!	1	2	2	#NULL!	#NULL!	#NULL!	4	4	3	1	3	3	3	4	4	4	3	3	3	3	3	3	3
2011	1	1	1	#NULL!	#NULL!	4	1	0	1	0	0	0	3	2	2	5	5	4	4	1	4	4	4	1	3	#NULL!	2	2	1	1	1	0	4	4	1	4	3	3	3	3	4	1	1	1	1	1	1	1	3
2011	1	1	1	#NULL!	#NULL!	4	14	1	1	0	0	0	2	2	2	2	5	1	4	5	4	5	5	1	2	#NULL!	3	2	2	#NULL!	#NULL!	#NULL!	4	4	4	4	3	4	3	4	3	3	2	2	2	2	2	2	2
2011	1	1	1	#NULL!	#NULL!	5	15	1	1	0	0	0	3	2	2	4	4	1	3	4	4	4	3	2	3	#NULL!	2	2	2	#NULL!	#NULL!	#NULL!	4	4	4	2	3	3	3	4	3	4	3	2	2	2	2	2	3
2011	1	1	1	#NULL!	#NULL!	4	7	1	0	0	1	0	1	2	2	3	4	1	3	4	4	3	5	1	1	#NULL!	3	2	1	2	1	1	4	4	2	1	2	2	4	4	3	1	1	2	1	4	2	2	2
2011	1	1	1	#NULL!	#NULL!	4	1	1	0	0	0	0	3	2	2	5	5	1	1	4	4	1	2	1	2	#NULL!	1	1	1	2	2	4	5	5	5	1	5	5	4	5	5	4	1	5	1	3	1	5	4
2011	1	2	#NULL!	1	1	4	1	1	1	0	0	0	1	3	4	4	3	1	2	4	5	5	5	1	1	#NULL!	3	2	2	#NULL!	#NULL!	#NULL!	4	4	3	1	4	4	4	4	4	3	2	2	2	4	3	3	3
2011	1	1	1	#NULL!	#NULL!	4	1	1	0	0	0	0	2	2	2	5	5	1	4	5	5	4	4	1	2	#NULL!	2	2	2	#NULL!	#NULL!	#NULL!	5	5	5	2	3	3	5	3	5	4	4	1	1	5	5	5	5
2011	1	1	1	#NULL!	#NULL!	5	8	1	0	0	0	0	2	3	3	4	4	1	2	4	4	4	4	3	4	#NULL!	1	1	1	1	1	2	5	4	5	1	4	3	5	5	5	4	1	1	1	1	1	1	4
2011	1	1	1	#NULL!	#NULL!	3	7	0	1	0	0	0	3	2	2	3	5	1	2	5	4	5	5	1	3	#NULL!	3	2	1	1	1	1	5	5	1	1	4	5	3	5	5	1	1	1	1	1	1	1	1
2011	1	1	1	#NULL!	#NULL!	4	10	1	0	1	1	0	2	2	2	4	5	1	4	5	4	4	1	3	2	#NULL!	1	2	1	0	2	2	5	5	1	1	3	5	5	5	5	1	1	1	1	1	1	1	1
2011	1	1	1	#NULL!	#NULL!	5	8	0	1	0	0	0	2	2	2	4	5	1	4	5	4	4	4	2	1	#NULL!	3	2	1	2	1	2	5	4	3	1	4	4	4	4	3	3	2	2	2	2	2	2	3
2011	1	1	1	#NULL!	#NULL!	5	10	1	0	0	0	0	2	2	2	4	4	2	1	3	3	3	4	1	2	#NULL!	3	2	2	#NULL!	#NULL!	#NULL!	4	4	4	1	4	4	4	4	5	4	2	2	2	2	2	2	4
2011	1	1	1	#NULL!	#NULL!	5	1	1	1	0	0	0	1	2	2	4	4	1	4	4	4	4	4	2	2	#NULL!	3	2	1	1	1	0	5	5	2	1	5	5	4	5	5	2	2	2	2	2	2	2	2
2011	1	1	1	#NULL!	#NULL!	5	1	1	0	0	0	0	3	3	3	4	4	1	2	4	4	4	4	2	2	#NULL!	1	2	1	0	3	2	5	5	1	1	5	5	5	5	5	1	1	1	1	1	1	1	5
2011	1	1	1	#NULL!	#NULL!	4	9	0	1	0	0	0	2	2	2	4	5	1	2	5	4	5	5	1	3	#NULL!	3	1	2	#NULL!	#NULL!	#NULL!	4	4	4	1	4	3	4	4	3	4	3	2	2	2	2	2	2
2011	1	1	1	#NULL!	#NULL!	5	1	1	1	1	0	0	3	2	2	2	4	1	2	2	2	1	4	2	3	#NULL!	3	2	1	3	1	2	5	5	5	3	5	5	5	5	5	1	1	1	1	1	1	1	1
2011	1	2	#NULL!	1	1	3	1	1	0	0	0	0	2	2	2	4	4	2	3	3	4	4	4	4	1	#NULL!	2	2	2	#NULL!	#NULL!	#NULL!	4	4	4	2	3	3	3	4	3	3	3	4	4	3	3	3	3
2011	1	1	1	#NULL!	#NULL!	6	5	1	0	0	0	0	3	2	2	4	4	1	4	4	4	4	4	2	2	#NULL!	1	2	1	2	2	2	5	5	1	1	5	5	5	5	5	2	2	2	2	2	2	2	2
2011	1	1	1	#NULL!	#NULL!	5	10	1	1	0	0	0	3	3	3	4	4	1	3	4	4	4	4	3	2	#NULL!	3	2	1	1	2	2	5	5	1	2	5	5	4	4	5	1	1	1	1	1	1	1	1
2011	1	1	1	#NULL!	#NULL!	3	1	1	0	0	0	0	3	2	2	3	3	2	2	3	5	1	4	1	2	#NULL!	1	2	2	#NULL!	#NULL!	#NULL!	5	5	3	1	5	5	5	3	5	3	4	4	4	5	4	4	3
2011	1	1	1	#NULL!	#NULL!	5	1	1	1	0	0	0	2	2	2	4	4	1	2	4	4	5	4	2	2	#NULL!	1	2	1	2	2	2	5	5	3	1	5	4	5	5	5	4	2	2	2	3	2	2	3
2011	1	1	1	#NULL!	#NULL!	4	3	1	1	0	0	0	2	2	2	4	5	1	3	5	4	5	4	3	2	#NULL!	1	2	1	2	1	2	5	5	2	1	3	4	4	4	5	1	1	1	1	1	1	1	1
2011	1	2	#NULL!	1	1	6	13	1	1	1	1	0	2	3	4	3	4	1	3	4	4	5	5	2	2	#NULL!	2	1	1	3	2	4	4	5	5	1	1	3	1	3	5	4	5	2	3	1	5	1	5
2011	1	1	1	#NULL!	#NULL!	7	7	1	1	0	0	1	3	3	3	4	4	1	1	4	4	4	4	2	3	#NULL!	1	2	1	2	4	2	5	5	3	2	5	5	5	5	4	1	1	1	1	1	1	1	1
2011	1	1	1	#NULL!	#NULL!	4	15	1	1	0	0	0	3	2	2	3	4	1	2	4	4	4	4	2	3	#NULL!	2	2	1	2	3	2	5	5	5	1	5	5	5	5	5	5	1	3	1	1	1	1	1
2011	1	1	1	#NULL!	#NULL!	3	25	1	0	0	0	0	3	2	2	3	4	1	1	4	4	3	2	3	2	#NULL!	1	2	1	1	1	1	4	5	2	2	4	3	4	3	5	2	2	3	2	2	2	2	2
2011	1	1	1	#NULL!	#NULL!	5	2	0	1	0	0	0	3	2	2	4	5	1	4	5	4	5	5	1	3	#NULL!	3	1	2	#NULL!	#NULL!	#NULL!	5	5	1	1	5	5	5	5	5	1	1	1	1	1	1	1	1
2011	1	1	1	#NULL!	#NULL!	4	4	1	1	0	1	0	2	2	2	4	4	1	4	4	4	4	4	1	2	#NULL!	1	2	1	2	1	4	5	5	4	1	1	1	3	2	5	2	2	3	1	1	1	1	1
2011	1	1	1	#NULL!	#NULL!	6	2	1	1	0	0	0	3	3	3	4	5	1	1	5	4	5	4	2	1	#NULL!	3	2	1	2	2	2	5	5	1	2	3	5	3	5	5	1	1	1	1	1	1	1	1
2011	1	1	1	#NULL!	#NULL!	6	4	1	1	0	0	1	3	2	2	4	4	1	4	4	4	4	4	1	2	#NULL!	3	2	1	1	1	2	5	5	1	1	5	5	2	5	5	1	1	1	1	1	1	1	1
2011	1	1	1	#NULL!	#NULL!	5	5	1	0	1	1	0	3	2	2	4	4	1	2	3	4	4	4	1	1	#NULL!	1	1	1	1	4	2	1	1	1	1	5	5	5	5	5	1	1	1	1	1	1	1	1
2011	1	1	1	#NULL!	#NULL!	5	4	1	0	0	0	0	2	2	2	4	4	1	1	4	4	4	4	3	3	#NULL!	1	2	1	2	4	2	5	5	1	1	4	4	4	5	5	1	1	1	1	1	1	1	1
2011	1	2	#NULL!	1	1	4	27	1	1	0	0	0	2	2	2	4	4	1	2	4	4	4	4	3	2	#NULL!	1	1	1	2	2	2	5	5	1	1	4	5	4	4	5	1	1	1	1	1	1	1	1
2011	1	1	1	#NULL!	#NULL!	5	1	0	0	0	1	0	2	2	2	4	4	1	2	3	2	1	4	3	1	#NULL!	1	2	1	2	1	2	5	5	3	2	3	5	5	5	5	2	1	1	1	1	1	1	1
2011	1	1	1	#NULL!	#NULL!	6	10	1	0	0	0	0	3	2	2	4	4	1	3	4	4	4	3	3	2	#NULL!	1	2	1	3	1	0	4	4	3	2	5	5	5	5	4	3	1	2	2	1	2	2	4
2011	1	1	1	#NULL!	#NULL!	5	8	1	1	0	0	0	2	2	2	3	5	1	3	5	4	4	4	1	2	#NULL!	3	2	1	2	2	2	5	5	5	1	4	5	3	5	5	1	1	1	1	1	1	1	1
2011	1	1	1	#NULL!	#NULL!	4	9	1	1	0	0	0	2	2	2	4	5	1	2	5	4	5	5	1	4	#NULL!	3	2	2	#NULL!	#NULL!	#NULL!	3	3	4	1	2	2	3	2	4	3	3	2	3	2	2	2	2
2011	1	1	1	#NULL!	#NULL!	5	2	1	0	0	0	0	3	2	2	4	5	1	4	4	4	4	4	4	1	#NULL!	1	2	1	2	2	2	5	5	1	1	5	5	3	5	5	1	1	1	1	1	1	1	1
2011	1	1	1	#NULL!	#NULL!	6	5	1	0	0	0	0	3	3	3	3	3	1	3	4	4	3	3	4	1	#NULL!	1	1	1	1	2	2	5	5	3	1	5	5	5	5	5	3	4	2	2	1	1	1	1
2011	1	1	1	#NULL!	#NULL!	3	3	0	1	1	0	0	3	3	3	4	4	1	3	4	4	5	5	1	2	#NULL!	3	2	2	#NULL!	#NULL!	#NULL!	4	4	1	1	4	4	4	3	3	3	3	3	3	3	3	3	3
2011	1	1	1	#NULL!	#NULL!	4	4	1	1	1	1	0	3	2	2	4	4	1	3	4	4	4	4	2	3	#NULL!	2	2	1	2	2	2	5	5	1	1	5	5	4	5	5	1	1	1	1	4	1	4	4
2011	1	1	1	#NULL!	#NULL!	4	2	1	0	1	1	0	2	2	2	4	5	1	2	5	4	5	4	2	3	#NULL!	1	2	1	2	1	2	4	4	3	2	4	4	4	4	4	3	2	2	2	4	2	4	3
2011	1	1	1	#NULL!	#NULL!	5	12	1	1	1	0	0	3	3	3	4	5	1	4	5	4	5	5	2	2	#NULL!	3	1	1	3	3	2	5	5	1	2	4	4	3	4	5	2	2	2	2	2	2	2	2
2011	1	1	1	#NULL!	#NULL!	7	3	1	0	0	0	0	1	2	2	4	5	1	2	5	4	4	2	4	2	#NULL!	1	1	1	2	3	2	5	5	3	1	5	5	5	5	5	1	4	4	1	1	1	1	4
2011	1	2	#NULL!	1	1	6	3	1	0	0	0	0	3	2	2	4	4	1	2	4	4	4	4	3	1	#NULL!	1	2	1	3	4	2	5	5	3	1	5	5	5	5	5	1	1	1	1	5	1	1	1
2011	1	1	1	#NULL!	#NULL!	5	20	1	1	1	1	1	3	2	2	4	4	1	2	4	4	4	4	3	2	#NULL!	1	2	1	2	1	2	5	5	3	1	4	4	4	4	3	3	2	2	3	2	4	1	3
2011	1	1	1	#NULL!	#NULL!	5	15	1	1	0	0	1	2	2	2	4	5	1	4	5	4	4	4	3	2	#NULL!	3	2	1	3	1	2	5	5	5	5	5	5	5	5	5	4	3	1	3	1	4	1	1
2011	1	2	#NULL!	1	1	8	6	1	1	0	0	1	3	2	2	4	4	1	3	4	4	4	4	1	1	#NULL!	1	2	1	0	3	4	5	5	3	1	5	5	5	4	5	3	3	2	1	2	3	3	4
2011	1	1	1	#NULL!	#NULL!	6	20	1	1	0	0	1	2	2	2	3	4	1	1	4	4	2	4	3	2	#NULL!	1	2	2	#NULL!	#NULL!	#NULL!	5	5	2	2	4	5	3	2	5	2	1	2	2	3	1	2	4
2011	1	1	1	#NULL!	#NULL!	4	12	1	0	0	0	0	3	3	3	3	5	1	1	5	4	2	2	4	1	#NULL!	1	2	1	2	2	2	5	5	1	2	3	5	4	5	5	1	1	1	1	1	1	4	1
2011	1	1	1	#NULL!	#NULL!	4	5	1	0	0	0	0	3	2	2	4	5	1	3	5	4	4	4	1	3	#NULL!	2	1	1	2	1	2	5	5	3	1	4	4	4	4	5	2	2	2	2	4	2	4	3
2011	1	1	1	#NULL!	#NULL!	6	4	1	0	0	0	0	2	2	2	4	4	1	1	3	4	4	4	3	2	#NULL!	1	2	1	2	2	2	5	5	3	1	5	5	5	5	5	5	1	1	1	1	5	1	5
2011	1	1	1	#NULL!	#NULL!	4	12	1	1	0	0	1	3	3	3	4	5	1	3	4	4	5	4	1	2	#NULL!	3	2	1	2	3	2	4	5	2	1	4	4	3	4	5	1	1	1	1	1	1	1	4
2011	1	1	1	#NULL!	#NULL!	4	6	1	1	1	0	0	2	2	2	4	4	1	4	4	4	4	4	2	1	#NULL!	3	2	1	3	3	2	5	5	5	1	4	3	3	4	5	1	1	1	1	1	1	2	2
2011	1	1	1	#NULL!	#NULL!	5	10	1	0	0	0	0	2	2	2	4	4	1	2	4	4	4	4	4	1	#NULL!	1	2	1	2	3	2	5	5	3	1	5	5	4	5	5	1	1	1	1	1	1	1	1
2011	1	1	1	#NULL!	#NULL!	5	3	1	0	0	0	0	2	2	2	4	5	1	2	5	4	4	4	4	1	#NULL!	1	2	1	1	1	2	5	5	4	1	5	5	5	4	5	3	1	1	1	4	1	1	4
2011	1	1	1	#NULL!	#NULL!	6	25	1	0	0	0	0	2	2	2	3	5	1	2	5	4	5	4	3	2	#NULL!	1	2	1	2	2	2	5	5	1	1	5	5	5	5	5	4	1	1	1	1	1	1	1
2011	1	1	1	#NULL!	#NULL!	4	4	1	0	0	0	0	2	2	2	4	4	1	3	4	4	4	4	3	3	#NULL!	1	1	1	3	4	2	5	5	4	1	5	5	5	5	5	4	1	1	1	4	1	1	4
2011	1	1	1	#NULL!	#NULL!	5	5	1	0	0	0	0	2	2	2	4	5	5	4	5	4	4	4	1	1	#NULL!	3	2	1	2	2	2	5	5	3	1	4	4	3	4	5	3	3	2	2	2	2	3	3
2011	1	1	1	#NULL!	#NULL!	5	5	1	0	0	0	0	2	3	3	4	4	1	2	4	4	4	3	3	3	#NULL!	1	2	1	2	3	2	5	5	2	1	5	5	5	5	5	1	1	1	1	1	1	1	1
2011	1	1	1	#NULL!	#NULL!	4	5	1	0	0	0	0	2	2	2	4	5	1	2	5	4	1	4	4	4	#NULL!	1	2	2	#NULL!	#NULL!	#NULL!	4	4	1	1	3	1	4	1	3	4	1	1	1	1	1	1	1
2011	1	1	1	#NULL!	#NULL!	7	15	1	0	0	0	0	3	2	2	4	4	1	3	4	4	4	2	4	3	#NULL!	1	1	1	2	2	4	5	5	2	2	4	2	4	4	4	3	2	2	2	4	2	4	4
2011	1	1	1	#NULL!	#NULL!	5	25	1	1	1	0	0	3	3	3	4	4	1	3	5	4	5	5	1	2	#NULL!	3	2	2	#NULL!	#NULL!	#NULL!	3	4	3	3	4	3	4	2	4	1	1	1	1	4	1	1	3
2011	1	1	1	#NULL!	#NULL!	3	1	1	1	0	0	0	2	2	2	4	4	2	4	4	4	4	4	2	3	#NULL!	1	2	1	1	1	0	5	5	4	1	5	5	5	5	5	2	5	2	4	5	5	3	3
2011	1	1	1	#NULL!	#NULL!	5	15	1	0	0	0	0	3	2	2	4	5	1	3	5	4	4	4	4	2	#NULL!	1	1	1	1	2	4	5	5	1	1	5	5	5	3	5	1	1	1	1	1	1	1	1
2011	1	1	1	#NULL!	#NULL!	5	4	1	1	0	1	1	3	3	3	4	4	1	3	4	4	4	5	1	3	#NULL!	3	2	1	1	4	2	5	5	3	1	4	1	3	5	5	1	1	1	1	1	4	1	5
2011	1	1	1	#NULL!	#NULL!	5	5	1	1	0	0	0	3	2	2	4	4	1	2	4	4	4	2	2	2	#NULL!	1	2	1	2	2	2	5	5	1	1	4	5	4	5	5	1	1	1	1	1	1	1	1
2011	1	1	1	#NULL!	#NULL!	5	10	1	1	0	1	1	2	2	2	4	4	1	4	4	4	4	4	2	2	#NULL!	1	2	1	2	2	0	5	5	2	1	3	5	4	5	5	2	2	2	2	2	2	2	2
2011	1	2	#NULL!	1	1	6	6	1	0	0	1	1	2	3	3	4	4	1	2	2	4	4	2	2	1	#NULL!	3	1	1	1	4	2	5	5	4	1	4	3	4	3	5	4	1	1	1	1	1	1	4
2011	1	1	1	#NULL!	#NULL!	6	1	1	1	0	0	0	2	2	2	3	5	1	2	5	1	5	5	1	3	#NULL!	3	2	1	1	2	2	5	5	1	3	5	5	4	5	5	4	4	2	2	2	2	2	2
2011	1	1	1	#NULL!	#NULL!	3	10	1	1	0	0	0	3	2	2	4	5	1	3	5	4	5	4	1	3	#NULL!	3	2	2	#NULL!	#NULL!	#NULL!	3	3	2	1	3	2	2	2	1	4	2	2	2	4	2	2	4
2011	1	1	1	#NULL!	#NULL!	6	1	1	0	0	0	0	2	2	2	4	4	1	2	4	4	1	2	4	2	#NULL!	1	2	2	#NULL!	#NULL!	#NULL!	5	5	1	1	5	5	5	5	5	1	1	1	1	1	1	1	1
2011	1	1	1	#NULL!	#NULL!	6	2	1	1	0	1	0	2	2	2	4	5	1	2	5	4	4	4	1	2	#NULL!	3	2	1	2	3	2	5	5	3	1	4	4	4	4	5	1	1	1	1	1	1	1	1
2011	1	2	#NULL!	1	1	4	3	1	1	0	0	0	2	2	2	4	4	1	5	4	4	5	5	3	1	#NULL!	3	2	1	2	2	2	5	5	4	1	5	4	4	3	5	5	1	3	1	1	1	1	4
2011	1	1	1	#NULL!	#NULL!	6	2	1	0	0	0	0	3	2	2	2	2	1	2	3	5	4	4	3	2	#NULL!	1	2	3	#NULL!	#NULL!	#NULL!	4	3	3	3	1	1	3	1	3	1	1	1	1	1	1	1	1
2011	1	1	1	#NULL!	#NULL!	3	11	1	0	0	0	0	3	2	2	5	5	1	3	5	5	2	4	3	2	#NULL!	1	2	1	1	2	2	5	5	5	1	5	5	5	5	5	5	1	1	1	1	1	1	5
2011	1	1	1	#NULL!	#NULL!	5	15	1	0	0	0	0	3	3	3	4	4	1	2	4	4	4	4	4	2	#NULL!	1	2	1	2	2	2	5	5	1	1	5	5	3	5	5	1	1	1	1	1	1	1	1
2011	1	1	1	#NULL!	#NULL!	4	12	1	1	0	0	0	2	2	2	4	4	1	2	3	4	5	2	3	2	#NULL!	1	2	3	#NULL!	#NULL!	#NULL!	4	4	3	1	4	3	3	3	4	2	2	2	4	4	3	3	3
2011	1	1	1	#NULL!	#NULL!	6	15	0	1	0	0	0	2	2	2	4	4	1	3	5	4	5	5	3	1	#NULL!	3	2	2	#NULL!	#NULL!	#NULL!	3	4	1	1	1	1	1	1	1	3	1	1	1	1	1	1	1
2011	1	1	1	#NULL!	#NULL!	8	3	1	1	0	1	1	3	2	2	4	4	1	2	4	4	4	4	4	1	#NULL!	1	1	1	2	2	2	5	5	5	2	5	5	4	5	5	1	1	1	1	1	1	1	1
2011	1	1	1	#NULL!	#NULL!	5	1	1	1	0	0	0	2	2	2	4	5	5	2	5	3	5	5	1	2	#NULL!	3	2	1	2	1	2	5	4	2	1	4	4	4	5	5	4	1	1	1	1	1	1	1
2011	1	1	1	#NULL!	#NULL!	5	1	1	0	0	0	0	3	2	2	4	4	1	3	4	4	3	3	1	3	#NULL!	3	2	1	1	3	2	5	5	1	1	5	4	4	5	5	1	1	2	1	1	1	1	1
2011	1	1	1	#NULL!	#NULL!	5	2	1	1	0	0	0	2	2	2	4	5	2	4	5	4	4	4	2	2	#NULL!	2	2	1	3	3	2	5	5	4	1	5	4	5	5	5	5	2	1	2	2	2	2	2
2011	1	1	1	#NULL!	#NULL!	6	2	0	1	0	0	0	2	2	2	4	5	1	4	5	4	5	4	2	3	#NULL!	3	2	1	2	1	2	5	5	3	1	4	5	4	5	5	2	1	1	1	1	1	1	4
2011	1	1	1	#NULL!	#NULL!	6	3	1	1	1	0	0	1	2	2	4	4	1	3	4	4	4	4	1	3	#NULL!	2	2	1	0	1	2	5	5	3	1	3	5	4	5	4	3	1	3	3	1	1	1	4
2011	1	1	1	#NULL!	#NULL!	6	3	1	0	0	0	0	2	2	2	3	5	1	3	5	4	4	4	4	3	#NULL!	1	1	1	2	3	2	5	5	4	1	5	5	4	5	5	2	5	1	1	2	1	1	2
2011	1	1	1	#NULL!	#NULL!	4	5	1	1	0	0	0	3	2	2	4	4	1	1	1	4	1	4	2	2	#NULL!	1	2	1	3	2	2	1	1	2	2	1	1	1	1	1	1	1	1	1	1	1	1	1
2011	1	2	#NULL!	1	1	8	6	1	1	0	0	0	2	2	2	3	3	1	4	4	4	5	5	1	3	#NULL!	3	2	2	#NULL!	#NULL!	#NULL!	5	5	3	3	4	5	5	5	5	3	3	3	3	3	3	3	3
2011	1	1	1	#NULL!	#NULL!	4	7	1	0	0	0	0	1	2	2	4	5	1	3	5	4	4	4	1	2	#NULL!	3	2	1	2	2	2	4	4	2	1	1	1	3	2	4	1	1	1	1	1	1	4	1
2011	1	1	1	#NULL!	#NULL!	7	2	0	1	0	0	0	2	3	3	3	4	1	3	4	4	5	3	3	2	#NULL!	1	2	1	2	2	2	5	5	2	3	5	5	4	5	4	2	2	3	2	2	2	1	2
2011	1	1	1	#NULL!	#NULL!	8	8	1	1	0	1	1	2	3	3	3	3	1	1	3	4	1	2	2	1	#NULL!	1	1	1	2	1	2	3	3	2	1	3	3	4	4	4	2	4	2	2	2	2	2	2
2011	1	1	1	#NULL!	#NULL!	5	3	1	1	1	1	1	2	2	2	4	4	1	2	4	4	5	4	4	2	#NULL!	1	2	1	2	4	4	5	5	3	1	5	5	5	5	5	4	1	1	1	4	1	2	5
2011	1	1	1	#NULL!	#NULL!	3	19	0	1	0	0	0	2	2	2	4	4	1	2	4	4	5	5	3	3	#NULL!	3	1	1	1	2	2	5	4	2	1	3	3	3	3	3	4	2	2	2	2	2	2	2
2011	1	1	1	#NULL!	#NULL!	6	5	1	1	1	0	1	3	3	3	4	4	1	4	4	4	4	4	3	2	#NULL!	1	2	1	2	2	2	5	5	1	1	5	5	5	5	5	1	1	1	1	1	1	1	1
2011	1	1	1	#NULL!	#NULL!	5	6	1	0	0	0	0	2	2	2	4	5	1	4	5	1	1	1	2	2	#NULL!	1	1	1	2	2	2	5	5	1	1	5	5	5	5	5	1	1	1	1	1	1	1	4
2011	1	1	1	#NULL!	#NULL!	4	16	1	1	1	1	0	3	3	3	4	4	1	4	4	4	4	4	4	4	#NULL!	1	1	1	2	2	2	5	5	1	1	5	5	4	5	5	4	1	1	1	1	2	1	4
2011	1	1	1	#NULL!	#NULL!	4	2	1	1	1	0	0	3	3	3	4	4	1	3	4	4	1	2	2	1	#NULL!	3	1	1	2	3	2	5	5	5	5	5	5	5	5	5	1	1	1	1	1	1	1	1
2011	1	1	1	#NULL!	#NULL!	4	20	1	1	0	0	1	2	2	2	4	5	1	4	5	4	3	4	2	3	#NULL!	3	1	1	2	2	2	5	5	1	1	3	1	4	5	5	1	1	1	1	1	1	1	1
2011	1	1	1	#NULL!	#NULL!	7	3	1	0	0	0	0	2	3	3	4	4	1	1	4	4	4	2	3	1	#NULL!	1	1	1	2	3	2	5	5	1	1	5	5	5	5	5	1	1	1	1	1	1	1	1
2011	1	1	1	#NULL!	#NULL!	5	6	1	0	0	0	0	3	2	2	4	4	1	3	4	4	4	4	3	1	#NULL!	1	2	1	2	3	2	5	5	2	1	4	5	5	5	5	4	2	1	1	1	4	1	4
2011	1	1	1	#NULL!	#NULL!	5	10	1	1	0	0	1	3	2	2	4	4	1	4	4	4	4	4	3	1	#NULL!	1	2	1	2	3	2	5	5	5	1	3	3	4	5	4	4	5	3	3	1	3	3	3
2011	1	1	1	#NULL!	#NULL!	5	3	1	1	0	0	0	2	2	2	4	4	1	3	4	4	1	4	3	2	#NULL!	3	2	1	2	2	2	5	5	2	2	4	4	4	5	5	4	3	2	2	2	2	2	4
2011	1	2	#NULL!	1	1	3	3	1	1	1	0	0	2	3	3	4	4	2	3	4	4	4	4	2	2	#NULL!	1	2	2	#NULL!	#NULL!	#NULL!	4	4	2	2	4	4	4	4	4	2	2	2	2	2	2	2	2
2011	1	1	1	#NULL!	#NULL!	8	2	1	1	0	0	1	3	3	3	4	4	1	3	4	4	3	2	2	2	#NULL!	3	2	1	2	3	2	5	5	1	1	5	5	5	5	5	1	1	1	1	1	1	1	4
2011	1	1	1	#NULL!	#NULL!	5	2	1	0	0	0	0	2	2	2	3	3	1	2	2	4	1	2	4	1	#NULL!	1	2	1	2	3	2	5	5	1	1	5	5	5	5	5	1	1	1	1	1	1	1	4
2011	1	1	1	#NULL!	#NULL!	6	20	1	1	0	0	1	3	2	2	3	5	1	3	5	4	3	4	2	2	#NULL!	2	2	1	2	1	4	5	5	2	2	4	5	3	5	5	3	1	1	1	4	1	5	5
2011	1	1	1	#NULL!	#NULL!	7	14	1	0	0	0	0	3	2	2	3	3	1	2	3	4	4	3	3	2	#NULL!	1	2	1	2	4	2	5	5	1	5	5	5	4	5	5	1	1	1	1	1	1	1	1
2011	1	1	1	#NULL!	#NULL!	3	6	0	1	0	0	0	2	99	1	4	4	2	3	4	4	4	4	1	3	#NULL!	3	2	1	2	1	2	4	4	2	2	2	4	4	4	4	2	2	3	2	2	2	2	2
2011	1	1	1	#NULL!	#NULL!	5	2	0	1	0	0	0	2	2	2	4	4	1	2	4	4	4	4	4	4	#NULL!	1	1	3	#NULL!	#NULL!	#NULL!	4	4	2	1	4	4	4	2	4	4	2	2	2	2	2	2	2
2011	1	2	#NULL!	1	1	6	2	1	0	0	0	0	1	2	2	4	5	1	2	5	4	5	5	1	1	#NULL!	1	2	1	2	2	2	5	5	4	1	1	1	4	4	5	1	1	1	1	1	1	1	1
2011	1	1	1	#NULL!	#NULL!	3	7	1	0	0	0	0	1	2	2	4	4	1	3	4	4	4	4	1	2	#NULL!	2	1	1	2	2	2	5	5	3	1	4	4	4	4	5	3	2	2	2	2	2	2	5
2011	1	1	1	#NULL!	#NULL!	3	6	1	0	0	0	0	2	2	2	4	4	1	1	1	4	4	1	1	2	#NULL!	3	1	1	2	2	3	5	5	2	1	3	4	3	5	3	3	1	1	1	1	4	1	1
2011	1	1	1	#NULL!	#NULL!	4	3	1	0	0	0	0	3	2	2	4	4	1	2	3	4	3	3	3	2	#NULL!	1	2	1	2	2	2	5	5	3	1	5	5	5	5	5	4	3	2	2	2	2	2	3
2011	1	1	1	#NULL!	#NULL!	6	13	1	1	0	1	0	3	2	2	4	4	1	1	5	4	4	4	3	1	#NULL!	1	2	1	1	1	2	5	5	1	1	5	5	3	4	5	1	1	1	1	1	1	1	1
2011	1	1	1	#NULL!	#NULL!	4	3	1	0	0	0	0	3	2	2	4	5	1	2	5	4	5	4	1	3	#NULL!	3	2	1	2	2	2	5	5	2	1	3	5	4	5	4	4	1	1	1	1	1	1	1
2011	1	1	1	#NULL!	#NULL!	3	3	0	1	0	0	0	2	2	2	4	4	1	2	4	4	3	4	2	4	#NULL!	3	2	1	2	3	2	5	5	1	1	5	5	4	5	5	1	1	1	1	1	1	1	1
2011	1	1	1	#NULL!	#NULL!	5	1	1	0	0	0	0	3	2	2	4	4	1	2	4	4	5	3	3	4	#NULL!	1	2	1	1	1	4	5	5	5	1	5	5	5	5	5	5	5	1	1	1	1	5	5
2011	1	1	1	#NULL!	#NULL!	6	15	1	1	1	1	0	3	3	3	3	4	1	3	4	4	4	4	2	1	#NULL!	3	1	1	2	3	2	5	5	1	1	3	1	4	5	5	1	1	1	1	1	1	1	5
2011	1	1	1	#NULL!	#NULL!	4	10	1	0	0	0	0	1	3	4	3	4	1	2	4	4	3	5	3	3	#NULL!	1	2	1	2	1	1	4	3	5	1	3	4	1	3	4	5	1	5	1	1	1	1	1
2011	1	2	#NULL!	1	1	5	6	1	1	0	0	0	3	2	2	5	4	1	2	4	4	4	3	2	1	#NULL!	1	1	1	0	4	2	5	5	1	1	3	3	4	3	5	1	1	1	1	2	1	1	1
2011	1	2	#NULL!	1	1	5	10	1	1	0	0	0	2	3	3	4	4	1	3	4	4	5	5	2	3	#NULL!	3	2	2	#NULL!	#NULL!	#NULL!	4	4	4	2	4	4	4	4	4	3	2	2	3	2	3	2	3
2011	1	1	1	#NULL!	#NULL!	4	3	1	1	0	0	1	3	2	2	4	5	1	3	5	4	5	3	1	4	#NULL!	3	1	1	1	1	2	5	5	1	1	4	4	5	4	5	1	1	1	1	1	1	1	1
2011	1	1	1	#NULL!	#NULL!	5	2	1	0	0	1	1	3	2	2	4	4	5	4	4	4	4	4	3	1	#NULL!	1	1	1	2	2	2	5	5	3	3	3	4	4	4	5	4	2	2	2	2	5	3	3
2011	1	1	1	#NULL!	#NULL!	2	12	0	1	0	0	0	3	2	2	1	1	1	4	1	1	1	4	4	4	#NULL!	1	1	3	#NULL!	#NULL!	#NULL!	3	3	1	1	5	3	1	1	5	3	3	3	4	1	3	1	3
2011	1	1	1	#NULL!	#NULL!	7	3	1	0	0	0	0	3	2	2	4	5	1	3	5	4	4	4	1	2	#NULL!	1	1	1	2	3	2	5	5	3	1	3	5	4	5	5	4	1	1	1	1	1	1	2
2011	1	1	1	#NULL!	#NULL!	5	7	1	0	0	0	0	2	2	2	4	4	1	4	3	4	4	4	2	1	#NULL!	2	2	1	3	2	2	5	5	5	1	5	5	4	5	5	3	1	1	1	1	1	1	5
2011	1	1	1	#NULL!	#NULL!	5	10	0	1	0	0	0	2	2	2	4	4	1	2	4	4	5	5	1	3	#NULL!	3	2	1	2	1	2	5	5	4	1	5	4	4	5	5	4	2	2	2	2	1	3	3
2011	1	1	1	#NULL!	#NULL!	6	2	1	1	0	0	1	2	2	2	4	4	1	2	4	4	4	4	2	2	#NULL!	3	2	1	2	3	2	5	5	3	2	4	5	3	5	5	4	1	1	1	1	1	1	4
2011	1	1	1	#NULL!	#NULL!	6	5	1	0	0	0	0	3	2	2	4	4	1	2	4	4	4	3	4	1	#NULL!	1	1	1	1	1	3	5	5	4	3	5	5	5	5	5	3	3	4	4	3	1	1	2
2011	1	1	1	#NULL!	#NULL!	4	9	1	0	1	0	0	2	2	2	4	5	1	1	4	4	4	4	2	1	#NULL!	2	2	1	2	2	2	5	5	1	1	4	5	3	5	5	1	1	1	1	1	1	1	1
2011	1	1	1	#NULL!	#NULL!	7	13	1	1	1	0	0	3	2	2	4	5	1	4	5	4	4	4	1	1	#NULL!	2	1	1	3	3	2	5	5	1	1	5	5	5	5	5	1	1	1	1	1	1	1	1
2011	1	1	1	#NULL!	#NULL!	4	2	1	0	0	0	0	2	2	2	4	4	1	2	4	4	4	1	1	4	#NULL!	3	2	2	#NULL!	#NULL!	#NULL!	5	5	1	1	5	5	5	2	5	1	1	1	1	5	1	5	1
2011	1	1	1	#NULL!	#NULL!	5	10	1	1	0	1	0	2	3	3	4	5	2	4	4	4	4	4	1	2	#NULL!	3	1	1	1	2	2	5	5	1	1	4	5	4	5	5	1	1	3	1	1	1	1	1
2011	1	1	1	#NULL!	#NULL!	6	8	1	0	0	1	0	2	2	2	4	4	1	2	2	4	4	4	3	2	#NULL!	1	1	1	2	3	2	4	4	2	1	4	4	3	4	4	1	1	3	1	1	1	1	1
2011	1	1	1	#NULL!	#NULL!	4	4	1	0	0	1	0	3	2	2	3	4	1	3	3	4	3	3	3	1	#NULL!	1	2	1	3	1	3	4	4	2	2	3	4	4	2	5	2	2	2	2	1	1	1	4
2011	1	1	1	#NULL!	#NULL!	5	5	1	0	0	0	0	1	2	2	4	4	1	1	4	4	4	4	3	2	#NULL!	1	2	1	2	1	2	4	4	3	1	2	4	4	4	4	4	4	2	2	2	4	3	4
2011	1	1	1	#NULL!	#NULL!	6	7	1	0	0	0	0	3	3	3	3	3	1	3	4	4	4	4	4	2	#NULL!	1	1	1	2	3	2	5	5	2	1	5	5	5	5	5	2	1	1	1	1	1	1	4
2011	1	1	1	#NULL!	#NULL!	4	1	1	0	1	1	1	3	2	2	4	5	1	4	5	4	5	4	2	3	#NULL!	2	2	2	#NULL!	#NULL!	#NULL!	5	5	3	1	5	5	5	5	5	1	1	3	3	2	2	4	3
2011	1	1	1	#NULL!	#NULL!	6	10	1	0	0	0	0	3	3	3	3	4	1	1	4	4	2	4	4	1	#NULL!	1	1	1	2	2	2	5	5	5	5	5	5	5	5	5	1	1	1	1	1	1	1	1
2011	1	2	#NULL!	1	1	6	2	1	0	0	0	1	1	3	3	4	4	1	3	3	4	4	4	1	3	#NULL!	1	1	1	2	2	2	5	5	4	2	5	5	5	5	5	4	3	4	3	3	2	2	4
2011	1	2	#NULL!	1	1	4	2	0	0	1	1	0	2	2	2	4	4	2	1	3	4	4	5	2	2	#NULL!	3	1	1	2	2	1	4	5	1	1	5	3	4	3	4	3	5	2	1	4	1	2	4
2011	1	1	1	#NULL!	#NULL!	5	25	1	1	1	0	0	2	2	2	4	4	1	1	4	4	1	3	3	2	#NULL!	1	2	1	1	4	2	5	5	1	2	3	5	3	5	5	1	1	1	1	1	1	1	1
2011	1	1	1	#NULL!	#NULL!	5	8	1	0	0	0	0	2	2	2	3	4	1	2	4	4	4	4	4	2	#NULL!	1	1	1	1	2	2	5	5	3	1	4	4	4	4	4	2	1	1	1	1	4	3	4
2011	1	2	#NULL!	1	1	6	4	1	1	1	1	1	2	3	3	4	4	1	2	4	4	4	4	1	1	#NULL!	3	1	1	2	4	2	5	5	2	1	5	5	5	5	5	1	1	2	1	1	3	1	1
2011	1	1	1	#NULL!	#NULL!	6	5	1	0	0	0	0	3	2	2	4	5	1	1	5	4	5	2	1	2	#NULL!	1	2	1	2	2	2	5	5	3	1	3	5	4	5	5	1	1	3	1	1	1	1	1
2011	1	1	1	#NULL!	#NULL!	5	7	1	1	0	1	0	3	2	2	4	4	1	2	2	4	4	4	3	1	#NULL!	1	2	1	1	3	2	5	5	1	1	4	5	5	5	5	2	2	2	2	1	2	2	2
2011	1	1	1	#NULL!	#NULL!	5	4	1	1	0	0	0	3	2	2	2	5	1	4	4	4	4	4	2	3	#NULL!	1	1	1	2	3	2	5	5	5	1	4	5	4	5	5	1	1	1	4	4	1	1	4
2011	1	1	1	#NULL!	#NULL!	6	6	1	0	0	1	0	3	2	2	4	4	1	2	4	4	4	4	2	2	#NULL!	1	1	1	2	2	2	5	5	2	1	5	5	5	5	5	1	1	1	1	1	1	1	1
2011	1	1	1	#NULL!	#NULL!	4	2	1	1	0	0	0	2	2	2	4	5	1	2	5	4	4	4	1	3	#NULL!	3	2	2	#NULL!	#NULL!	#NULL!	5	5	2	2	4	4	2	2	4	4	1	2	2	2	2	2	5
2011	1	1	1	#NULL!	#NULL!	5	5	1	1	0	0	1	2	2	2	4	4	1	3	4	4	3	4	3	1	#NULL!	1	2	1	3	4	2	5	5	3	1	4	5	4	5	5	4	1	1	1	1	1	1	3
2011	1	1	1	#NULL!	#NULL!	7	7	0	0	0	0	0	2	3	3	3	4	1	1	1	4	4	3	4	1	#NULL!	1	1	2	#NULL!	#NULL!	#NULL!	4	4	3	1	4	3	2	3	5	5	1	4	1	1	1	1	2
2011	1	1	1	#NULL!	#NULL!	5	4	1	0	0	0	0	3	2	2	4	4	1	1	4	4	5	4	3	2	#NULL!	1	1	1	2	3	2	5	5	1	1	4	5	4	5	5	1	1	1	1	1	4	1	4
2011	1	1	1	#NULL!	#NULL!	7	2	1	0	0	0	0	3	3	3	3	3	1	1	4	4	1	1	4	1	#NULL!	1	1	1	1	4	2	5	5	5	1	5	5	5	5	5	1	1	1	1	1	1	1	1
2011	1	1	1	#NULL!	#NULL!	5	6	1	1	0	0	1	3	3	3	3	4	1	2	1	4	5	5	2	3	#NULL!	3	1	1	2	3	2	5	5	4	1	5	5	5	5	5	5	1	1	1	1	1	2	3
2011	1	1	1	#NULL!	#NULL!	5	2	1	1	0	1	0	3	2	2	5	5	1	2	5	5	5	4	2	2	#NULL!	1	2	1	2	1	2	5	5	1	1	5	5	4	5	5	2	1	1	1	1	1	1	3
2011	1	1	1	#NULL!	#NULL!	5	7	1	1	0	0	0	1	2	2	4	5	1	2	5	4	4	4	1	2	#NULL!	1	1	1	2	4	2	5	5	1	1	3	3	4	5	5	1	1	4	1	1	1	1	1
2011	1	1	1	#NULL!	#NULL!	6	1	1	0	0	0	0	2	2	2	4	5	1	2	1	4	5	5	1	1	#NULL!	3	2	1	1	1	2	5	5	2	1	1	5	5	5	5	1	1	1	1	1	1	1	1
2011	1	1	1	#NULL!	#NULL!	5	1	1	1	1	0	0	3	2	2	3	5	1	2	5	4	4	4	2	4	#NULL!	1	2	2	#NULL!	#NULL!	#NULL!	4	4	2	2	4	4	4	3	4	4	2	2	2	2	2	2	2
2011	1	1	1	#NULL!	#NULL!	7	1	1	0	0	1	0	2	3	3	3	3	1	2	4	4	4	4	4	2	#NULL!	1	1	1	2	2	2	5	5	1	1	5	5	5	5	5	5	1	1	1	5	1	5	5
2011	1	1	1	#NULL!	#NULL!	4	5	1	1	0	0	0	3	2	2	4	4	1	3	1	5	5	5	1	4	#NULL!	2	2	1	1	1	2	1	1	3	1	3	2	3	4	4	2	3	2	2	2	2	2	2
2011	1	1	1	#NULL!	#NULL!	6	2	1	0	0	0	0	3	2	2	4	5	1	2	4	4	4	4	3	3	#NULL!	1	2	1	2	2	2	5	5	2	2	4	4	4	4	5	2	2	2	2	2	2	2	3
2011	1	1	1	#NULL!	#NULL!	5	12	1	1	0	0	0	2	2	2	4	5	2	3	5	4	4	4	1	2	#NULL!	3	2	1	1	2	2	5	5	3	1	3	5	3	5	5	1	1	1	1	3	4	1	3
2011	1	2	#NULL!	1	1	6	6	1	1	0	0	0	2	2	2	4	4	1	3	4	4	4	4	1	2	#NULL!	2	2	1	2	3	2	4	4	3	1	4	4	4	4	5	2	2	2	2	2	2	2	2
2011	1	1	1	#NULL!	#NULL!	6	22	1	1	1	0	0	3	3	3	4	4	1	3	4	4	4	4	3	1	#NULL!	3	1	1	2	3	2	5	5	3	1	3	3	4	5	5	1	5	3	2	1	1	1	1
2011	1	1	1	#NULL!	#NULL!	5	3	1	1	1	0	0	2	2	2	4	5	1	2	5	3	5	4	3	1	#NULL!	1	1	1	2	2	2	5	5	1	1	5	5	5	5	5	1	1	1	1	1	1	1	1
2011	1	1	1	#NULL!	#NULL!	5	4	1	1	0	0	0	3	3	3	3	3	1	2	4	4	4	4	3	2	#NULL!	1	2	1	2	2	2	4	4	3	2	3	3	4	3	4	4	2	3	2	2	2	2	2
2011	1	1	1	#NULL!	#NULL!	5	4	1	0	0	0	0	1	3	3	4	4	1	4	4	4	4	4	1	1	#NULL!	1	2	1	2	2	2	5	5	1	1	5	5	5	5	5	1	1	1	1	1	1	1	1
2011	1	1	1	#NULL!	#NULL!	5	5	1	0	0	0	0	2	2	2	4	4	1	1	4	4	4	4	1	2	#NULL!	1	2	1	2	2	2	5	5	3	1	1	5	5	5	5	4	3	3	3	3	3	3	3
2011	1	1	1	#NULL!	#NULL!	5	20	0	1	0	0	1	3	2	2	4	4	2	3	4	4	4	4	1	1	#NULL!	3	2	1	2	1	2	5	5	3	1	5	5	3	5	5	3	3	1	1	2	1	3	2
2011	1	1	1	#NULL!	#NULL!	7	10	1	0	0	0	0	3	2	2	4	4	1	3	4	4	4	4	3	2	#NULL!	1	2	1	2	2	2	5	5	3	1	4	3	4	4	3	5	5	3	3	2	4	3	4
2011	1	1	1	#NULL!	#NULL!	6	10	1	1	0	0	0	3	3	3	4	4	1	3	4	4	4	4	2	2	#NULL!	3	2	1	1	2	2	5	5	4	2	4	5	4	5	4	3	4	3	3	1	4	2	4
2011	1	1	1	#NULL!	#NULL!	4	2	1	1	1	1	0	2	2	2	4	5	1	3	4	4	5	5	2	3	#NULL!	1	2	1	1	1	2	5	5	4	1	5	5	5	5	5	1	5	1	1	1	1	1	1
2011	1	1	1	#NULL!	#NULL!	4	20	1	1	0	0	0	2	3	3	4	4	1	3	4	4	3	4	3	2	#NULL!	1	2	1	2	3	2	5	5	1	1	5	5	4	5	5	1	1	1	1	1	1	1	1
2011	1	1	1	#NULL!	#NULL!	5	6	1	0	0	0	0	3	3	3	4	4	1	2	4	4	4	3	2	1	#NULL!	1	2	1	2	2	4	5	5	2	2	4	4	4	5	5	4	1	2	1	1	1	2	2
2011	1	1	1	#NULL!	#NULL!	3	1	1	0	0	0	0	3	3	3	4	4	1	3	4	4	1	3	2	2	#NULL!	1	2	2	#NULL!	#NULL!	#NULL!	5	5	3	1	5	5	4	5	5	1	1	1	1	1	1	1	1
2011	1	2	#NULL!	1	1	4	3	1	1	0	0	0	1	2	2	4	4	1	3	2	4	4	4	1	3	#NULL!	1	1	1	2	1	2	5	5	4	1	3	3	4	3	3	1	1	2	2	2	2	2	2
2011	1	1	1	#NULL!	#NULL!	4	15	1	1	0	0	1	3	2	2	4	5	1	3	5	4	4	4	3	2	#NULL!	1	2	1	2	2	2	4	4	2	1	4	4	4	4	4	2	2	2	2	2	2	2	2
2011	1	1	1	#NULL!	#NULL!	5	1	1	0	0	0	0	3	2	2	4	4	1	2	4	4	4	3	1	1	#NULL!	1	2	1	2	2	2	5	5	3	1	5	5	5	5	5	3	1	2	2	2	2	2	3
2011	1	1	1	#NULL!	#NULL!	6	8	1	1	1	1	0	2	3	4	4	4	1	2	4	4	4	1	4	1	#NULL!	1	2	1	2	3	2	5	5	1	1	3	3	4	5	5	1	1	1	1	1	1	1	1
2011	1	1	1	#NULL!	#NULL!	5	9	0	1	1	0	0	3	2	2	4	5	4	3	5	4	4	4	1	2	#NULL!	3	2	1	2	2	2	5	5	3	1	3	4	4	4	4	2	2	2	2	2	2	2	4
2011	1	1	1	#NULL!	#NULL!	5	4	1	1	0	0	0	2	2	2	5	5	5	5	5	5	4	4	2	2	#NULL!	3	2	3	#NULL!	#NULL!	#NULL!	4	4	3	2	4	3	3	2	3	1	1	1	1	1	1	1	1
2011	1	1	1	#NULL!	#NULL!	5	8	1	1	0	0	0	3	2	2	3	4	1	3	4	4	4	4	1	2	#NULL!	3	1	1	1	2	2	5	5	2	1	4	4	3	4	4	2	2	2	2	2	2	2	2
2011	1	1	1	#NULL!	#NULL!	4	1	1	1	0	0	0	3	2	2	4	4	2	2	4	4	4	4	1	4	#NULL!	3	2	1	2	1	1	4	5	3	1	3	4	4	3	4	4	2	2	2	2	2	3	3
2011	1	1	1	#NULL!	#NULL!	6	9	1	0	0	0	0	3	3	3	3	3	1	2	4	4	4	2	4	2	#NULL!	1	1	1	2	2	2	4	4	2	2	4	4	4	4	4	4	2	2	2	2	2	2	4
2011	1	1	1	#NULL!	#NULL!	4	2	1	1	0	0	0	3	2	2	4	4	1	4	4	4	4	4	4	3	#NULL!	1	2	2	#NULL!	#NULL!	#NULL!	4	4	1	1	4	4	4	4	4	4	1	1	1	1	1	1	3
2011	1	1	1	#NULL!	#NULL!	5	7	1	0	0	0	0	3	2	2	3	4	1	2	4	4	4	3	2	1	#NULL!	1	1	1	2	2	2	5	5	2	2	5	5	5	5	5	1	1	1	1	1	1	1	1
2011	1	1	1	#NULL!	#NULL!	5	3	1	0	0	0	0	2	2	2	5	5	1	1	5	5	1	4	4	4	#NULL!	1	2	2	#NULL!	#NULL!	#NULL!	5	5	4	5	3	3	2	5	2	1	1	1	1	1	5	1	5
2011	1	1	1	#NULL!	#NULL!	4	6	1	1	0	1	0	2	2	2	4	4	5	5	5	2	5	5	3	3	#NULL!	3	2	2	#NULL!	#NULL!	#NULL!	4	4	1	1	3	3	4	4	4	3	2	2	2	2	2	2	3
2011	1	1	1	#NULL!	#NULL!	5	8	1	1	0	0	0	2	2	2	3	4	1	2	4	4	5	5	2	2	#NULL!	1	2	3	#NULL!	#NULL!	#NULL!	2	3	3	1	3	2	3	2	2	2	2	2	2	2	3	2	3
2011	1	1	1	#NULL!	#NULL!	3	1	1	1	0	1	0	2	2	2	4	4	1	3	5	4	3	4	2	3	#NULL!	1	2	2	#NULL!	#NULL!	#NULL!	3	4	4	1	3	3	4	3	3	4	1	2	3	4	1	2	3
2011	1	1	1	#NULL!	#NULL!	5	11	1	1	0	0	0	3	3	3	3	3	1	2	2	4	2	4	3	2	#NULL!	1	2	1	2	2	2	5	5	2	2	4	5	3	5	5	4	1	1	1	1	1	1	4
2011	1	1	1	#NULL!	#NULL!	6	2	1	0	0	0	0	2	3	3	4	4	1	2	4	4	4	4	2	2	#NULL!	1	2	1	2	2	2	5	5	1	1	5	5	5	5	5	1	1	1	1	1	1	1	1
2011	1	1	1	#NULL!	#NULL!	6	1	1	0	0	0	0	2	2	2	4	5	1	2	5	5	5	5	3	3	#NULL!	2	2	2	#NULL!	#NULL!	#NULL!	5	5	3	3	4	4	4	3	4	4	1	1	1	1	1	1	3
2011	1	1	1	#NULL!	#NULL!	5	3	1	1	0	0	1	2	2	2	3	4	1	2	1	4	5	2	4	4	#NULL!	1	2	1	1	1	2	4	4	3	1	3	3	3	3	4	4	1	1	3	1	3	3	3
2011	1	2	#NULL!	1	1	4	6	1	0	0	0	0	1	2	2	4	5	1	3	1	4	4	4	1	1	#NULL!	1	1	1	2	1	2	5	5	1	1	4	4	4	5	4	1	1	1	1	1	3	1	1
2011	1	1	1	#NULL!	#NULL!	5	15	1	1	1	0	0	2	2	2	4	4	1	1	4	4	5	5	2	2	#NULL!	1	2	1	3	2	2	5	5	1	1	4	4	4	1	4	2	2	2	2	2	2	2	2
2011	1	1	1	#NULL!	#NULL!	4	1	1	0	0	0	0	3	2	2	4	4	2	4	4	4	4	4	1	2	#NULL!	3	2	3	#NULL!	#NULL!	#NULL!	4	4	3	1	4	3	4	4	4	3	3	3	3	3	3	3	3
2011	1	1	1	#NULL!	#NULL!	6	5	1	1	0	0	0	1	2	2	4	4	1	2	4	4	4	4	2	3	#NULL!	1	2	1	2	2	2	5	5	2	1	5	5	5	5	5	1	1	1	1	1	1	1	1
2011	1	1	1	#NULL!	#NULL!	5	5	1	1	0	1	0	3	3	3	3	4	1	1	4	4	4	3	1	1	#NULL!	1	1	1	0	4	3	5	5	1	2	3	5	4	5	5	1	4	2	2	1	2	2	2
2011	1	1	1	#NULL!	#NULL!	5	9	0	1	0	0	0	3	2	2	4	5	1	2	5	4	5	5	1	4	#NULL!	3	1	1	2	2	2	5	5	1	1	5	5	3	5	5	4	1	1	1	5	1	5	1
2011	1	2	#NULL!	1	1	4	4	0	1	0	0	0	2	3	3	4	4	1	4	4	4	5	5	1	3	#NULL!	3	2	1	1	3	2	5	5	2	1	3	3	4	3	4	1	1	1	1	1	1	1	1
2011	1	1	1	#NULL!	#NULL!	4	14	1	1	0	0	0	2	2	2	4	5	1	4	5	4	3	4	2	3	#NULL!	3	2	1	2	1	4	4	4	2	2	3	3	3	4	4	2	2	2	2	2	2	2	2
2011	1	1	1	#NULL!	#NULL!	5	11	1	0	0	0	0	2	2	2	3	3	2	3	4	4	2	3	4	3	#NULL!	1	1	2	#NULL!	#NULL!	#NULL!	4	4	5	2	3	3	3	2	4	4	1	4	1	1	1	2	4
2011	1	1	1	#NULL!	#NULL!	5	3	1	1	0	0	1	2	2	2	4	4	1	3	4	4	4	4	3	1	#NULL!	1	2	1	2	2	2	5	5	1	1	4	5	4	5	5	1	1	1	1	1	1	1	1
2011	1	2	#NULL!	1	1	5	9	1	0	0	0	0	2	2	2	4	4	1	3	4	4	4	4	3	2	#NULL!	1	1	1	2	2	2	5	5	1	1	5	5	5	5	5	1	1	1	1	1	1	1	1
2011	1	2	#NULL!	1	1	6	2	1	0	1	0	0	3	2	2	2	2	1	2	4	4	2	4	1	2	#NULL!	3	2	1	2	2	2	5	5	1	3	3	3	4	3	5	1	1	1	1	1	1	1	1
2011	1	1	1	#NULL!	#NULL!	5	10	1	0	0	0	0	2	3	3	4	4	2	3	2	4	4	4	1	2	#NULL!	3	2	1	3	2	2	5	5	2	1	5	5	5	4	4	1	1	1	1	1	1	1	1
2011	1	1	1	#NULL!	#NULL!	5	2	1	1	0	0	0	2	2	2	4	5	1	3	5	5	5	4	1	2	#NULL!	3	2	1	2	1	2	4	4	3	1	3	3	4	4	3	4	1	1	1	3	2	2	4
2011	1	1	1	#NULL!	#NULL!	4	4	1	1	0	1	0	2	2	2	5	5	1	2	5	5	5	4	2	3	#NULL!	1	2	1	2	1	2	5	5	2	1	3	3	4	5	4	1	1	1	1	1	1	1	1
2011	1	1	1	#NULL!	#NULL!	4	5	1	1	0	0	0	2	2	2	4	4	1	2	4	4	4	4	3	1	#NULL!	1	2	1	1	1	2	4	4	3	1	4	4	3	4	4	2	2	2	3	1	4	1	1
2011	1	2	#NULL!	1	1	4	6	1	0	0	1	0	3	2	2	4	4	1	2	4	4	3	3	3	1	#NULL!	1	2	1	3	2	2	5	5	4	1	5	5	5	5	5	2	1	2	1	1	1	1	2
2011	1	1	1	#NULL!	#NULL!	4	3	1	1	0	0	0	2	3	3	4	5	1	3	5	4	4	4	1	1	#NULL!	3	2	2	#NULL!	#NULL!	#NULL!	5	5	3	1	5	5	4	5	5	1	1	1	1	1	1	1	1
2011	1	1	1	#NULL!	#NULL!	4	1	1	0	0	0	0	1	2	2	4	5	1	2	5	4	5	4	4	1	#NULL!	1	2	1	2	1	2	4	5	3	1	5	5	4	4	5	4	4	4	3	3	4	3	3
2011	1	1	1	#NULL!	#NULL!	4	3	1	1	0	0	0	2	2	2	3	5	1	2	4	4	2	2	2	2	#NULL!	1	1	1	2	1	1	1	1	1	1	4	5	4	4	4	1	1	1	1	1	1	1	1
2011	1	2	#NULL!	1	1	6	12	0	0	1	0	0	2	2	2	4	4	1	3	4	4	5	5	2	2	#NULL!	3	2	1	2	2	2	5	5	2	1	3	3	4	3	4	2	4	3	2	2	2	2	2
2011	1	2	#NULL!	1	1	5	3	1	0	0	0	0	1	2	2	4	1	1	2	4	4	5	4	1	2	#NULL!	1	1	1	3	4	2	5	5	4	2	3	3	4	3	5	4	5	4	1	1	1	1	4
2011	1	1	1	#NULL!	#NULL!	5	4	1	0	0	0	0	3	3	3	4	4	1	2	4	4	4	4	2	2	#NULL!	1	1	1	2	2	2	5	5	1	1	5	5	5	5	5	1	1	1	1	1	1	1	1
2011	1	1	1	#NULL!	#NULL!	4	10	1	0	0	0	0	2	2	2	3	4	1	2	4	4	2	3	1	2	#NULL!	3	2	1	1	2	2	5	5	2	1	4	4	4	5	5	2	2	3	2	2	2	2	3
2011	1	1	1	#NULL!	#NULL!	3	5	1	1	1	0	0	2	2	2	4	4	1	2	4	4	4	4	2	3	#NULL!	3	2	3	#NULL!	#NULL!	#NULL!	5	5	3	1	3	3	3	3	2	3	3	2	3	5	1	4	4
2011	1	1	1	#NULL!	#NULL!	8	4	1	1	0	0	1	2	2	2	4	4	1	2	4	4	4	4	3	4	#NULL!	1	1	1	2	3	3	5	5	2	1	4	5	2	5	5	2	2	2	2	2	2	2	2
2011	1	2	#NULL!	1	1	4	11	0	1	0	0	0	2	3	3	4	4	1	3	4	4	5	5	2	2	#NULL!	2	1	2	#NULL!	#NULL!	#NULL!	4	4	3	1	4	3	2	3	3	3	2	2	3	4	4	4	4
2011	1	2	#NULL!	1	1	5	10	1	0	0	0	0	2	2	2	3	4	1	2	4	4	4	3	4	2	#NULL!	1	2	1	2	3	2	5	5	2	2	5	5	4	4	5	2	2	2	2	2	2	2	2
2011	1	2	#NULL!	1	1	7	15	1	1	0	0	1	1	3	3	4	4	2	4	4	4	4	4	1	2	#NULL!	3	2	1	2	4	2	5	5	1	1	5	5	5	5	5	1	1	1	1	1	1	1	1
2011	1	1	1	#NULL!	#NULL!	6	9	1	0	0	0	0	2	3	3	4	4	1	3	4	4	4	3	4	2	#NULL!	1	2	1	2	2	2	5	5	1	2	4	5	4	5	5	1	1	1	1	1	1	1	1
2011	1	1	1	#NULL!	#NULL!	6	9	1	0	0	0	0	3	3	3	4	4	1	2	4	4	4	2	1	2	#NULL!	1	2	1	2	2	2	5	5	1	1	4	5	4	5	5	1	1	1	1	1	1	1	1
2011	1	1	1	#NULL!	#NULL!	6	12	1	0	0	0	0	2	2	2	3	5	1	2	4	4	4	4	3	2	#NULL!	1	1	1	2	4	2	5	5	2	2	5	5	5	5	5	1	1	1	1	1	1	1	4
2011	1	1	1	#NULL!	#NULL!	4	10	1	0	0	0	0	1	2	2	4	4	1	2	4	4	5	5	3	3	#NULL!	3	2	1	2	2	2	5	5	2	1	5	5	5	3	5	2	2	4	2	2	4	4	2
2011	1	1	1	#NULL!	#NULL!	5	15	1	0	0	0	0	2	3	3	4	4	1	1	4	4	4	2	4	1	#NULL!	1	2	1	2	3	2	5	5	1	5	5	5	5	5	5	1	1	1	1	1	1	1	1
2011	1	1	1	#NULL!	#NULL!	5	1	1	1	1	0	0	2	2	2	4	5	1	1	5	4	4	4	2	1	#NULL!	1	2	1	1	2	2	5	5	4	1	4	4	3	5	5	1	1	1	1	1	1	1	3
2011	1	1	1	#NULL!	#NULL!	6	25	1	1	1	0	0	3	2	2	4	4	1	2	4	4	4	4	1	3	#NULL!	3	2	2	#NULL!	#NULL!	#NULL!	5	4	1	5	5	5	3	3	5	4	3	3	3	3	3	3	3
2011	1	1	1	#NULL!	#NULL!	3	1	0	1	0	0	0	2	2	2	5	5	2	3	2	4	4	4	1	2	#NULL!	3	2	2	#NULL!	#NULL!	#NULL!	4	4	3	2	4	2	4	2	3	2	2	2	2	2	4	2	2
2011	1	1	1	#NULL!	#NULL!	5	13	1	1	0	0	0	3	2	2	3	4	1	2	4	4	5	4	1	3	#NULL!	1	2	1	2	1	2	1	1	5	1	5	5	5	5	5	5	1	1	1	1	1	1	5
2011	1	2	#NULL!	1	1	6	7	1	1	0	1	1	2	3	3	4	4	1	3	4	4	4	4	3	2	#NULL!	1	1	1	2	2	2	5	5	2	1	4	4	4	4	5	1	1	1	1	1	1	1	1
2011	1	1	1	#NULL!	#NULL!	5	2	1	1	1	0	0	2	2	2	4	5	1	3	5	4	5	4	2	3	#NULL!	3	2	1	2	1	2	5	5	1	1	3	3	4	3	5	1	1	1	1	1	1	1	1
2011	1	1	1	#NULL!	#NULL!	6	1	1	1	0	0	0	3	2	2	4	5	1	4	5	4	4	4	3	2	#NULL!	3	2	1	2	1	2	5	5	2	2	3	4	4	4	4	2	2	2	2	2	2	2	2
2011	1	1	1	#NULL!	#NULL!	3	7	0	1	0	0	0	3	2	2	4	4	2	4	4	4	4	4	1	1	#NULL!	3	2	2	#NULL!	#NULL!	#NULL!	5	5	3	1	5	5	5	5	5	3	1	1	2	2	5	2	3
2011	1	2	#NULL!	1	1	5	6	1	0	0	0	0	2	2	2	3	4	1	3	2	4	3	4	3	2	#NULL!	1	2	1	1	2	1	5	5	4	2	3	4	4	4	4	1	1	1	1	1	1	1	1
2011	1	1	1	#NULL!	#NULL!	5	1	1	0	0	1	0	3	2	2	4	5	1	2	4	4	4	3	1	2	#NULL!	1	2	1	2	2	2	5	5	3	1	4	5	5	5	5	4	1	1	1	2	1	1	1
2011	1	1	1	#NULL!	#NULL!	8	2	1	1	1	0	0	3	2	2	4	4	1	3	4	4	4	4	4	2	#NULL!	1	1	1	2	4	2	5	5	2	1	4	5	5	5	5	3	2	2	2	1	2	3	2
2011	1	1	1	#NULL!	#NULL!	4	4	1	1	1	0	0	3	2	2	4	4	1	3	1	4	5	4	1	2	#NULL!	3	2	2	#NULL!	#NULL!	#NULL!	4	4	3	1	3	3	4	3	3	5	3	1	1	1	1	1	5
2011	1	1	1	#NULL!	#NULL!	5	10	1	1	1	0	0	3	3	3	3	3	1	2	3	3	2	4	2	1	#NULL!	3	2	1	2	1	2	4	4	2	4	4	4	4	4	4	4	2	3	2	2	2	2	4
2011	1	2	#NULL!	1	1	5	3	1	0	1	0	0	2	3	3	4	4	5	4	4	4	5	5	3	2	#NULL!	3	2	1	1	1	2	5	5	2	1	5	5	3	3	5	1	1	1	1	1	1	1	1
2011	1	1	1	#NULL!	#NULL!	6	3	1	0	0	0	0	2	2	2	3	3	1	3	4	4	4	4	4	2	#NULL!	1	1	1	2	2	2	5	5	2	2	5	5	5	5	5	2	2	2	2	2	2	2	4
2011	1	1	1	#NULL!	#NULL!	6	2	1	0	0	0	0	3	2	2	4	5	1	4	4	4	4	4	1	2	#NULL!	1	2	1	0	2	0	5	5	1	1	5	5	5	5	5	1	1	1	1	1	1	1	1
2011	1	1	1	#NULL!	#NULL!	5	10	1	1	0	0	1	3	2	2	4	4	1	1	4	4	4	2	2	4	#NULL!	3	1	1	1	1	0	3	4	4	1	3	2	3	3	3	3	1	4	1	1	1	1	1
2011	1	1	1	#NULL!	#NULL!	4	3	1	1	0	0	0	2	2	2	4	4	1	1	4	4	4	4	1	4	#NULL!	3	2	1	1	1	2	5	5	5	1	5	5	3	5	5	2	2	3	2	1	2	1	2
2011	1	2	#NULL!	1	1	6	3	1	0	0	0	0	3	3	3	3	4	1	3	3	4	4	4	1	1	#NULL!	1	2	1	2	3	2	5	5	5	2	5	5	4	5	5	4	3	4	2	4	1	2	2
2011	1	2	#NULL!	1	1	5	8	1	0	0	0	0	3	2	2	4	4	1	2	4	4	4	4	1	2	#NULL!	1	2	1	2	2	2	5	5	1	1	5	5	5	5	5	1	1	1	1	1	4	1	1
2011	1	1	1	#NULL!	#NULL!	4	2	1	1	1	0	0	3	2	2	4	5	1	3	5	4	4	4	3	4	#NULL!	3	2	1	2	2	3	4	4	2	2	4	4	4	4	2	2	2	2	2	2	2	2	2
2011	1	1	1	#NULL!	#NULL!	4	5	1	1	0	0	0	2	2	2	2	5	1	4	5	4	5	5	2	2	#NULL!	3	2	2	#NULL!	#NULL!	#NULL!	4	4	3	2	3	3	3	3	4	2	2	2	2	2	2	2	3
2011	1	1	1	#NULL!	#NULL!	4	7	0	1	1	0	0	3	2	2	4	4	3	4	5	4	4	5	1	2	#NULL!	3	2	1	2	2	2	5	5	1	1	3	5	5	5	5	1	1	1	1	1	1	1	1
2011	1	1	1	#NULL!	#NULL!	3	10	1	0	0	0	0	3	2	2	4	5	1	2	5	4	5	5	2	2	#NULL!	3	2	1	0	1	0	3	3	3	1	3	2	3	2	3	3	1	2	2	4	1	4	2
2011	1	1	1	#NULL!	#NULL!	5	3	1	1	0	0	0	3	2	2	3	5	1	3	5	5	5	5	3	2	#NULL!	3	2	2	#NULL!	#NULL!	#NULL!	4	4	4	2	3	3	3	2	4	2	2	3	3	2	3	1	3
2011	1	1	1	#NULL!	#NULL!	4	3	0	1	0	0	0	3	3	4	4	4	1	4	4	4	4	4	1	2	#NULL!	3	2	1	2	3	2	5	5	5	1	5	5	5	5	5	1	1	1	1	1	1	1	1
2011	1	1	1	#NULL!	#NULL!	4	10	1	1	0	0	0	2	2	2	3	4	2	2	1	4	4	4	1	2	#NULL!	3	1	2	#NULL!	#NULL!	#NULL!	4	4	3	1	4	2	4	2	2	2	2	3	2	1	2	1	3
2011	1	1	1	#NULL!	#NULL!	5	2	1	1	1	0	0	2	3	4	4	4	1	1	4	4	4	4	3	2	#NULL!	1	2	1	2	2	2	5	5	1	1	5	5	5	5	5	5	3	1	1	1	1	1	1
2011	1	1	1	#NULL!	#NULL!	7	15	1	1	0	1	1	2	2	2	4	4	1	3	3	4	3	4	4	4	#NULL!	2	1	1	2	2	2	5	5	1	1	1	1	5	5	5	1	1	1	1	1	1	1	1
2011	1	1	1	#NULL!	#NULL!	6	1	1	1	1	0	0	3	2	2	3	3	1	2	4	4	5	4	1	3	#NULL!	3	2	1	2	1	2	5	5	2	3	5	5	5	5	5	1	1	1	1	1	4	2	2
2011	1	1	1	#NULL!	#NULL!	3	6	1	0	0	0	0	2	2	2	3	4	1	1	4	2	5	5	3	4	#NULL!	3	2	2	#NULL!	#NULL!	#NULL!	4	4	4	2	3	3	3	3	3	4	3	2	3	3	3	3	3
2011	1	1	1	#NULL!	#NULL!	5	12	0	1	0	0	1	2	2	2	4	5	1	4	4	4	4	4	1	3	#NULL!	2	2	2	#NULL!	#NULL!	#NULL!	5	5	5	1	5	5	5	3	5	1	1	1	1	5	1	5	3
2011	1	1	1	#NULL!	#NULL!	4	5	1	0	0	1	0	3	3	3	4	4	2	2	2	4	3	4	1	2	#NULL!	3	1	2	#NULL!	#NULL!	#NULL!	4	4	5	4	4	4	4	4	5	2	2	3	4	4	3	4	3
2011	1	1	1	#NULL!	#NULL!	4	3	0	1	0	0	0	3	3	3	4	5	1	1	5	4	4	4	1	4	#NULL!	3	1	1	3	1	3	5	5	2	1	4	5	5	5	3	2	1	1	1	1	4	1	1
2011	1	1	1	#NULL!	#NULL!	8	2	1	0	0	0	0	2	3	3	3	3	1	1	2	4	2	2	4	2	#NULL!	1	2	1	2	2	2	5	5	1	1	5	5	5	5	5	1	1	1	1	1	1	1	1
2011	1	1	1	#NULL!	#NULL!	5	12	1	0	0	0	0	2	2	2	4	4	1	3	4	4	4	4	4	2	#NULL!	1	2	1	1	2	2	4	4	3	1	4	4	4	4	4	1	4	1	1	1	1	1	1
2011	1	1	1	#NULL!	#NULL!	4	3	1	0	1	1	0	3	3	3	3	5	1	2	5	4	5	4	2	3	#NULL!	1	2	1	1	1	3	4	4	4	1	3	4	3	3	4	4	3	4	3	4	3	3	4
2011	1	1	1	#NULL!	#NULL!	8	13	1	1	1	1	1	2	2	2	3	3	1	3	4	4	4	4	3	2	#NULL!	1	2	1	1	2	0	4	4	2	1	4	4	4	4	4	2	2	2	2	2	3	2	2
2011	1	1	1	#NULL!	#NULL!	5	2	1	0	0	0	0	3	2	2	4	5	1	2	5	1	5	5	1	1	#NULL!	3	2	1	2	2	2	5	5	1	1	4	3	4	5	4	1	1	1	1	1	2	1	2
2011	1	2	#NULL!	1	1	7	5	1	1	0	0	0	1	2	2	4	4	1	3	4	4	2	4	2	2	#NULL!	1	1	1	2	4	2	5	5	1	2	3	3	4	3	5	1	1	1	1	1	1	1	1
2011	1	1	1	#NULL!	#NULL!	4	9	1	1	0	0	0	2	2	2	4	4	1	2	4	4	4	4	1	3	#NULL!	3	2	1	2	2	2	5	5	3	1	4	5	4	5	5	1	1	1	1	2	1	1	4
2011	1	1	1	#NULL!	#NULL!	6	8	1	1	0	0	0	2	2	2	4	4	1	3	4	4	4	4	4	2	#NULL!	1	1	1	1	1	2	4	4	2	2	4	4	4	4	4	2	2	2	2	2	2	2	2
2011	1	1	1	#NULL!	#NULL!	3	6	1	1	0	0	0	2	2	2	4	4	4	4	4	4	4	4	3	2	#NULL!	3	2	1	2	1	2	5	5	3	1	5	5	5	5	5	1	1	1	1	1	1	1	1
2011	1	1	1	#NULL!	#NULL!	7	8	1	1	0	0	1	2	3	3	3	4	1	1	4	4	4	4	2	1	#NULL!	3	1	1	2	2	2	5	5	1	1	4	5	5	5	1	1	1	1	1	1	1	1	1
2011	1	1	1	#NULL!	#NULL!	6	2	1	1	1	1	0	2	2	2	3	4	1	1	4	4	4	4	1	2	#NULL!	1	2	1	2	2	2	5	5	2	2	3	5	4	5	4	1	1	1	1	1	1	1	1
2011	1	2	#NULL!	1	1	6	4	1	1	1	0	0	1	2	2	4	4	1	2	4	4	4	4	1	1	#NULL!	3	2	1	2	2	2	5	5	2	1	3	3	4	3	5	1	1	1	1	1	1	1	4
2011	1	1	1	#NULL!	#NULL!	6	4	1	1	1	0	0	2	2	2	2	4	1	4	4	4	4	4	3	2	#NULL!	3	2	3	#NULL!	#NULL!	#NULL!	3	4	3	2	2	2	4	2	3	4	2	2	2	2	2	2	2
2011	1	1	1	#NULL!	#NULL!	3	11	1	0	0	0	0	2	2	2	4	4	1	2	4	4	4	4	1	4	#NULL!	3	2	3	#NULL!	#NULL!	#NULL!	4	4	3	1	4	3	4	3	3	4	1	1	1	2	2	2	2
2011	1	1	1	#NULL!	#NULL!	5	3	1	1	1	0	0	3	2	2	4	5	1	3	5	4	4	4	1	2	#NULL!	3	2	1	2	1	2	5	5	2	1	4	4	4	4	5	4	1	1	1	2	4	4	2
2011	1	1	1	#NULL!	#NULL!	4	4	1	0	0	0	0	3	3	3	4	4	1	4	4	4	4	4	3	1	#NULL!	1	2	1	0	2	2	5	5	2	2	5	5	5	5	5	4	1	1	1	1	1	1	4
2011	1	1	1	#NULL!	#NULL!	4	6	1	0	0	0	0	3	2	2	4	5	1	1	5	4	1	3	2	2	#NULL!	3	2	1	2	1	4	3	3	4	2	4	1	4	3	1	2	2	2	4	2	4	3	2
2011	1	1	1	#NULL!	#NULL!	3	14	1	0	0	0	0	2	2	2	2	5	1	1	5	4	4	4	1	1	#NULL!	2	2	1	1	1	3	4	4	1	1	3	3	4	4	4	4	1	1	1	4	1	1	4
2011	1	1	1	#NULL!	#NULL!	6	11	1	1	0	0	0	3	2	2	4	4	1	1	4	4	4	4	1	4	#NULL!	2	1	1	3	1	2	5	5	1	1	5	5	2	5	5	1	1	1	1	1	1	1	1
2011	1	1	1	#NULL!	#NULL!	5	5	1	0	0	0	0	3	2	2	4	4	1	2	4	4	3	4	4	1	#NULL!	1	1	1	2	4	2	5	5	1	1	5	5	5	5	5	1	1	1	1	1	1	1	1
2011	1	1	1	#NULL!	#NULL!	4	10	1	1	0	0	1	2	3	3	4	5	1	3	5	4	4	4	3	2	#NULL!	3	2	2	#NULL!	#NULL!	#NULL!	5	5	1	1	5	5	4	4	5	1	1	1	1	1	1	1	3
2011	1	1	1	#NULL!	#NULL!	4	5	1	0	0	0	0	3	2	2	3	3	1	2	4	4	4	4	2	2	#NULL!	1	2	1	2	1	2	4	4	3	2	4	4	4	4	4	2	2	2	2	2	2	2	2
2011	1	1	1	#NULL!	#NULL!	4	5	1	1	0	0	0	2	2	2	3	3	1	2	4	3	2	2	2	2	#NULL!	2	1	1	1	3	2	5	5	4	2	4	1	3	3	5	1	1	1	1	1	4	1	1
2011	1	1	1	#NULL!	#NULL!	4	4	1	0	0	0	0	3	2	2	4	4	1	4	4	4	4	4	1	1	#NULL!	1	2	1	0	2	2	5	5	1	2	5	5	5	5	5	1	1	1	1	1	1	1	1
2011	1	2	#NULL!	1	1	4	2	1	0	0	1	0	2	2	2	4	4	2	4	4	4	4	4	2	3	#NULL!	3	2	2	#NULL!	#NULL!	#NULL!	4	4	5	1	2	2	3	3	3	2	2	2	2	2	2	2	2
2011	1	1	1	#NULL!	#NULL!	6	2	0	1	0	0	0	3	2	2	4	5	1	3	5	3	2	1	3	2	#NULL!	2	2	2	#NULL!	#NULL!	#NULL!	4	4	4	2	3	3	3	2	2	4	2	2	3	2	3	2	4
2011	1	1	1	#NULL!	#NULL!	5	4	1	1	0	0	0	3	3	4	3	4	1	2	4	4	1	3	2	3	#NULL!	2	2	1	3	2	2	5	5	3	2	4	4	4	4	5	1	1	1	1	1	1	1	1
2011	1	1	1	#NULL!	#NULL!	5	3	0	1	1	0	0	2	2	2	4	4	1	2	4	4	5	5	2	2	#NULL!	3	2	2	#NULL!	#NULL!	#NULL!	4	4	4	2	4	4	3	2	4	3	3	3	4	4	3	3	3
2011	1	1	1	#NULL!	#NULL!	5	5	1	1	0	0	0	3	2	2	4	4	1	2	4	4	4	4	1	2	#NULL!	3	2	1	2	1	2	5	5	3	5	4	3	4	5	4	4	1	2	2	2	2	2	2
2011	1	1	1	#NULL!	#NULL!	4	10	1	1	0	0	0	2	2	2	4	5	1	1	5	4	5	5	1	3	#NULL!	3	2	2	#NULL!	#NULL!	#NULL!	5	5	3	1	1	1	1	1	1	5	5	1	1	1	5	1	5
2011	1	1	1	#NULL!	#NULL!	5	12	1	0	0	0	0	2	2	2	3	4	1	3	4	4	4	4	3	2	#NULL!	1	2	2	#NULL!	#NULL!	#NULL!	2	2	4	1	3	3	2	2	2	3	3	1	3	1	1	1	2
2011	1	1	1	#NULL!	#NULL!	5	10	1	1	0	0	0	1	3	3	4	4	1	1	4	4	4	4	1	1	#NULL!	1	2	1	1	3	2	5	5	1	2	5	5	5	5	5	2	1	1	1	5	5	1	1
2011	1	2	#NULL!	1	1	4	1	1	0	0	0	0	2	2	2	3	3	2	2	2	3	2	2	1	1	#NULL!	3	2	1	2	2	2	5	5	1	2	4	4	4	4	5	1	1	1	1	1	1	1	1
2011	1	1	1	#NULL!	#NULL!	2	2	0	0	0	0	0	3	2	2	4	4	1	3	4	4	5	4	2	3	#NULL!	3	2	1	3	2	4	4	4	2	2	4	4	4	4	4	4	1	2	2	3	3	2	3
2011	1	1	1	#NULL!	#NULL!	4	5	1	1	0	0	0	3	3	3	4	4	2	4	4	4	5	4	3	2	#NULL!	3	2	1	2	2	2	5	5	2	2	4	3	3	3	5	2	2	2	2	2	3	2	4
2011	1	1	1	#NULL!	#NULL!	4	1	1	1	0	1	1	2	2	2	4	4	1	3	5	5	5	4	3	2	#NULL!	3	2	2	#NULL!	#NULL!	#NULL!	5	5	4	1	5	5	5	3	5	4	3	1	4	4	3	4	4
2011	1	1	1	#NULL!	#NULL!	7	5	1	1	0	0	1	2	2	2	4	4	1	4	1	1	1	4	4	3	#NULL!	3	2	1	3	1	2	3	1	4	1	4	1	5	1	1	1	1	1	1	2	1	1	1
2011	1	1	1	#NULL!	#NULL!	5	5	1	0	0	0	0	3	2	2	4	5	1	3	5	4	4	4	1	3	#NULL!	2	1	1	2	1	2	5	5	2	1	1	1	4	5	5	1	2	2	2	2	1	1	1
2011	1	2	#NULL!	1	1	6	10	1	1	0	0	0	2	3	3	4	4	1	2	4	4	4	4	4	2	#NULL!	1	2	1	3	1	2	5	5	1	1	4	3	5	4	5	2	2	2	2	2	2	2	2
2011	1	1	1	#NULL!	#NULL!	5	15	1	1	0	0	0	3	2	2	4	4	1	3	4	4	4	4	1	3	#NULL!	3	2	3	#NULL!	#NULL!	#NULL!	3	3	5	5	3	1	3	3	3	3	3	3	3	3	3	3	3
2011	1	1	1	#NULL!	#NULL!	5	6	1	0	0	0	0	3	2	2	3	3	1	1	5	5	1	2	2	3	#NULL!	1	2	1	2	2	1	5	5	3	3	5	5	5	3	5	1	1	3	3	3	1	1	1
2011	1	1	1	#NULL!	#NULL!	4	4	1	0	1	0	0	1	3	3	4	4	1	3	4	4	5	5	1	1	#NULL!	3	2	1	2	1	2	5	5	2	1	5	5	5	5	5	4	2	2	2	2	2	2	4
2011	1	1	1	#NULL!	#NULL!	4	4	1	0	0	0	0	3	2	2	4	4	1	1	4	4	1	3	3	2	#NULL!	1	2	1	1	1	0	4	4	4	5	4	3	2	3	1	2	2	2	4	4	2	2	3
2011	1	2	#NULL!	1	1	6	15	1	1	1	1	1	2	2	2	3	4	2	3	3	3	3	4	3	2	#NULL!	1	1	2	#NULL!	#NULL!	#NULL!	5	5	3	3	5	4	4	3	5	5	5	4	4	2	2	2	5
2011	1	1	1	#NULL!	#NULL!	5	5	1	1	0	0	0	2	2	2	4	4	1	2	4	4	3	2	4	4	#NULL!	1	1	1	3	1	3	4	4	4	1	4	4	3	4	5	1	2	3	4	2	2	3	3
2011	1	1	1	#NULL!	#NULL!	6	6	1	0	0	0	0	3	2	2	3	3	1	1	4	2	1	2	2	2	#NULL!	1	2	1	2	4	2	5	5	1	1	5	5	5	5	5	1	1	1	1	1	3	1	3
2011	1	1	1	#NULL!	#NULL!	4	15	1	0	0	0	0	3	2	2	4	4	1	2	4	4	4	4	3	2	#NULL!	1	2	1	2	2	2	5	5	1	1	5	5	5	5	4	1	1	1	1	1	1	1	2
2011	1	1	1	#NULL!	#NULL!	7	5	0	1	0	0	0	3	2	2	4	5	1	3	5	4	4	4	4	2	#NULL!	3	2	1	2	2	2	5	5	1	1	5	5	5	5	5	1	1	1	1	1	1	1	1
2011	1	1	1	#NULL!	#NULL!	5	6	1	1	1	1	0	2	2	2	4	4	1	4	4	4	5	4	1	3	#NULL!	2	2	1	2	1	2	5	5	3	2	4	4	4	5	5	4	1	2	2	1	2	2	4
2011	1	1	1	#NULL!	#NULL!	5	10	1	0	0	0	0	2	2	2	4	4	1	1	1	4	1	1	2	3	#NULL!	1	2	2	#NULL!	#NULL!	#NULL!	5	5	5	1	5	5	5	1	5	1	1	4	1	1	1	5	1
2011	1	1	1	#NULL!	#NULL!	5	3	1	0	1	0	0	3	3	4	4	5	1	3	5	4	4	4	3	3	#NULL!	1	2	1	2	2	2	5	5	4	2	4	4	4	4	5	4	2	2	2	2	2	2	5
2011	1	1	1	#NULL!	#NULL!	6	15	1	1	0	0	0	3	2	2	4	4	1	2	4	4	4	4	1	1	#NULL!	1	2	1	2	3	2	5	5	1	3	5	5	5	5	5	1	1	1	1	1	1	4	4
2011	1	1	1	#NULL!	#NULL!	4	3	1	0	0	0	0	2	2	2	4	4	1	2	4	4	4	4	1	2	#NULL!	3	2	1	2	2	2	5	5	2	1	4	5	4	5	5	1	1	1	1	1	1	1	1
2011	1	1	1	#NULL!	#NULL!	7	25	1	1	1	1	1	3	3	4	4	4	1	3	4	4	4	4	2	2	#NULL!	1	2	1	2	3	2	5	5	1	1	5	5	4	5	5	2	2	2	2	2	2	2	2
2011	1	1	1	#NULL!	#NULL!	5	6	1	0	0	0	0	3	2	2	3	3	1	2	2	4	1	4	1	3	#NULL!	1	2	1	1	4	1	5	5	3	2	5	5	4	5	5	4	5	2	3	1	4	1	3
2011	1	1	1	#NULL!	#NULL!	3	1	1	0	0	0	0	2	2	2	4	4	2	2	4	4	4	4	1	1	#NULL!	3	2	2	#NULL!	#NULL!	#NULL!	4	4	3	1	3	4	3	4	4	3	2	2	2	2	4	2	3
2011	1	1	1	#NULL!	#NULL!	4	10	1	1	1	0	0	2	2	2	4	4	4	4	4	4	4	4	1	2	#NULL!	3	2	1	1	2	2	5	5	1	5	3	5	3	5	5	1	1	1	1	1	1	1	1
2011	1	1	1	#NULL!	#NULL!	6	8	1	0	1	0	0	3	2	2	4	4	1	4	4	4	4	4	2	1	#NULL!	1	2	1	2	2	2	5	5	1	1	5	5	5	5	5	1	1	1	1	1	1	1	1
2011	1	1	1	#NULL!	#NULL!	5	10	1	1	0	0	0	2	2	2	4	4	1	4	4	4	4	4	1	2	#NULL!	3	2	1	2	2	2	5	5	2	1	4	5	4	5	5	2	2	2	2	2	2	2	2
2011	1	1	1	#NULL!	#NULL!	4	5	1	1	1	1	0	3	2	2	2	4	1	1	4	2	1	3	2	2	#NULL!	1	2	2	#NULL!	#NULL!	#NULL!	3	4	2	2	2	2	3	2	4	4	1	1	1	1	2	1	2
2011	1	1	1	#NULL!	#NULL!	6	4	1	0	0	0	0	3	2	2	4	4	1	4	4	4	4	4	4	3	#NULL!	1	2	1	2	1	2	5	5	1	5	5	5	5	5	5	2	2	2	2	2	2	2	2
2011	1	1	1	#NULL!	#NULL!	3	4	1	0	1	0	0	2	99	1	4	4	1	1	4	4	4	4	2	2	#NULL!	3	2	2	#NULL!	#NULL!	#NULL!	5	5	3	1	3	3	1	3	3	4	5	3	2	1	1	1	1
2011	1	1	1	#NULL!	#NULL!	5	15	1	1	1	0	0	2	2	2	4	5	1	3	4	4	4	4	1	2	#NULL!	3	1	1	2	1	2	5	5	1	1	5	5	5	5	5	5	1	1	1	1	1	1	5
2011	1	1	1	#NULL!	#NULL!	6	6	1	1	0	0	0	2	2	2	4	5	1	3	5	4	5	4	3	2	#NULL!	3	2	1	3	2	2	5	5	1	1	1	1	4	5	4	1	1	1	1	1	1	1	1
2011	1	1	1	#NULL!	#NULL!	5	4	1	1	0	1	0	2	2	2	4	4	1	3	4	4	5	4	3	3	#NULL!	1	2	1	1	1	4	4	4	1	1	4	4	4	4	4	1	1	1	1	4	4	1	4
2011	1	2	#NULL!	1	1	5	8	1	1	0	0	0	2	2	2	3	4	1	2	3	4	4	3	2	1	#NULL!	1	2	1	2	3	4	5	5	1	1	5	5	5	5	5	1	1	1	1	1	1	1	4
2011	1	1	1	#NULL!	#NULL!	5	8	1	1	0	0	0	2	2	2	4	4	1	3	4	4	4	4	4	2	#NULL!	3	2	2	#NULL!	#NULL!	#NULL!	5	5	1	1	5	5	5	4	5	3	1	1	1	1	1	1	3
2011	1	1	1	#NULL!	#NULL!	5	15	1	1	0	0	0	3	2	2	4	4	1	4	4	4	4	4	2	1	#NULL!	2	2	1	1	2	2	5	3	1	1	3	5	4	5	5	1	1	1	1	1	1	1	1
2011	1	1	1	#NULL!	#NULL!	7	35	1	1	0	0	1	2	2	2	3	3	1	3	4	4	5	5	4	4	#NULL!	2	1	1	1	2	0	5	5	2	2	4	5	3	3	2	4	2	2	2	2	2	2	1
2011	1	1	1	#NULL!	#NULL!	5	7	1	0	0	1	0	2	2	2	4	4	1	1	4	4	3	4	4	2	#NULL!	1	2	2	#NULL!	#NULL!	#NULL!	4	4	3	1	4	4	4	3	3	4	4	1	1	1	1	1	1
2011	1	1	1	#NULL!	#NULL!	7	9	0	1	0	0	0	1	2	2	4	5	1	4	5	4	5	5	3	1	#NULL!	3	2	3	#NULL!	#NULL!	#NULL!	3	3	3	1	3	3	3	3	3	3	3	3	3	3	3	3	3
2011	1	1	1	#NULL!	#NULL!	4	5	1	0	0	0	0	2	2	2	5	5	1	3	5	5	5	5	2	1	#NULL!	3	2	3	#NULL!	#NULL!	#NULL!	4	4	3	1	3	3	3	2	3	3	2	1	2	1	2	1	2
2011	1	1	1	#NULL!	#NULL!	6	3	1	1	0	0	0	3	3	3	4	5	1	2	4	4	4	3	1	2	#NULL!	3	1	1	2	2	2	5	5	3	2	4	4	4	4	5	2	4	3	3	1	3	2	3
2011	1	1	1	#NULL!	#NULL!	6	3	1	0	0	0	0	2	2	2	4	4	1	2	4	4	2	2	3	4	#NULL!	1	1	1	1	3	2	5	5	5	1	5	5	4	5	5	1	1	1	1	1	1	1	1
2011	1	1	1	#NULL!	#NULL!	2	4	1	0	0	0	0	2	2	2	3	5	1	2	5	5	5	4	1	3	#NULL!	2	2	3	#NULL!	#NULL!	#NULL!	3	3	3	2	3	2	3	2	3	3	2	3	3	2	2	2	2
2011	1	1	1	#NULL!	#NULL!	6	2	1	0	0	0	0	3	3	3	4	4	1	4	4	4	4	4	3	2	#NULL!	1	2	1	2	3	2	5	5	1	2	3	5	5	5	5	1	1	1	1	1	1	1	1
2011	1	1	1	#NULL!	#NULL!	4	3	1	0	0	1	0	3	2	2	4	4	1	1	5	4	2	1	4	1	#NULL!	1	2	2	#NULL!	#NULL!	#NULL!	5	5	1	1	5	5	5	1	5	4	1	1	1	1	1	1	1
2011	1	1	1	#NULL!	#NULL!	7	25	1	1	0	1	1	3	2	2	4	4	2	4	4	4	4	4	2	2	#NULL!	1	1	1	2	4	2	5	5	2	2	5	5	5	5	1	1	1	1	1	1	1	1	1
2011	1	1	1	#NULL!	#NULL!	5	7	1	1	0	0	0	2	2	2	4	4	1	3	4	4	4	3	2	2	#NULL!	1	1	1	3	2	2	5	5	1	1	5	5	3	5	5	1	1	1	1	1	1	1	1
2011	1	1	1	#NULL!	#NULL!	6	8	1	1	1	1	1	1	2	2	3	3	1	2	4	4	5	5	1	3	#NULL!	3	2	1	1	1	1	5	5	4	1	4	3	3	2	4	2	1	1	1	3	1	1	3
2011	1	1	1	#NULL!	#NULL!	4	6	1	1	1	0	0	2	2	2	3	4	1	1	3	4	5	3	4	3	#NULL!	1	1	1	3	1	4	5	5	2	5	4	4	3	4	5	1	1	1	1	2	1	1	1
2011	1	1	1	#NULL!	#NULL!	4	9	1	1	0	0	1	1	2	2	4	5	1	2	5	4	4	3	1	3	#NULL!	3	1	1	2	2	2	5	5	1	1	5	5	5	5	5	1	1	1	1	1	1	1	1
2011	1	1	1	#NULL!	#NULL!	4	10	1	1	1	0	1	2	2	2	3	3	1	2	4	4	5	4	1	2	#NULL!	3	2	2	#NULL!	#NULL!	#NULL!	4	4	2	2	3	3	4	3	3	1	1	1	1	1	1	1	1
2011	1	2	#NULL!	1	1	8	3	1	0	0	1	0	2	2	2	3	4	1	2	4	4	5	3	4	1	#NULL!	1	1	1	3	3	2	5	5	3	3	5	5	4	5	5	4	1	3	1	1	1	1	4
2011	1	1	1	#NULL!	#NULL!	5	8	1	0	0	0	0	3	2	2	4	4	2	3	4	4	4	4	3	2	#NULL!	1	2	3	#NULL!	#NULL!	#NULL!	5	5	3	1	5	5	5	5	5	1	1	1	1	1	1	1	4
2011	1	1	1	#NULL!	#NULL!	2	6	1	1	1	0	0	3	3	3	4	5	1	3	5	4	5	4	1	2	#NULL!	3	2	1	3	2	2	5	5	2	1	5	4	4	5	5	2	2	2	2	2	3	2	2
2011	1	1	1	#NULL!	#NULL!	5	14	1	1	1	1	1	3	3	3	3	3	1	3	4	4	4	4	2	2	#NULL!	1	2	1	2	1	2	5	5	2	2	3	2	4	3	5	2	2	2	2	2	2	2	2
2011	1	1	1	#NULL!	#NULL!	6	15	1	1	0	0	1	3	2	2	2	4	1	2	4	4	4	4	3	2	#NULL!	3	2	3	#NULL!	#NULL!	#NULL!	2	2	3	3	3	3	3	3	3	3	2	3	3	3	4	3	3
2011	1	1	1	#NULL!	#NULL!	3	3	1	1	0	1	0	3	3	3	4	4	1	3	4	4	3	3	1	2	#NULL!	3	2	1	2	1	2	4	4	3	2	3	3	4	2	2	4	2	2	2	2	3	3	3
2011	1	1	1	#NULL!	#NULL!	4	4	1	1	0	0	0	3	3	3	4	4	1	2	4	4	4	4	1	3	#NULL!	2	2	2	#NULL!	#NULL!	#NULL!	5	5	3	1	4	5	5	3	5	5	1	1	1	1	1	1	3
2011	1	1	1	#NULL!	#NULL!	4	10	1	0	0	1	0	2	2	2	4	5	1	1	5	4	5	4	4	1	#NULL!	1	2	2	#NULL!	#NULL!	#NULL!	3	3	3	1	3	3	4	3	3	3	3	3	3	3	3	3	3
2011	1	1	1	#NULL!	#NULL!	6	10	1	1	0	0	1	3	3	3	4	4	1	4	4	4	4	4	3	3	#NULL!	2	2	1	1	4	2	5	5	1	2	5	5	5	5	5	1	1	1	1	1	3	2	4
2011	1	1	1	#NULL!	#NULL!	5	6	1	1	0	0	1	3	2	2	3	4	1	3	4	4	3	4	3	2	#NULL!	1	2	1	2	2	2	5	5	2	3	4	5	5	5	4	4	1	1	1	1	1	1	1
2011	1	1	1	#NULL!	#NULL!	4	7	1	1	0	0	0	2	2	2	3	5	1	3	5	4	5	5	1	3	#NULL!	3	2	3	#NULL!	#NULL!	#NULL!	3	3	1	1	3	3	3	5	3	1	1	1	1	1	1	1	1
2011	1	1	1	#NULL!	#NULL!	6	2	1	0	0	0	0	2	2	2	3	4	1	2	4	4	4	4	3	1	#NULL!	1	2	1	2	2	2	5	5	5	1	5	5	5	5	5	1	1	1	1	1	1	1	2
2011	1	1	1	#NULL!	#NULL!	8	30	1	1	1	0	1	2	3	3	2	4	2	4	4	4	4	4	2	1	#NULL!	3	2	1	4	4	2	5	5	1	1	1	5	3	5	5	1	1	1	1	1	1	1	1
2011	1	1	1	#NULL!	#NULL!	4	2	1	0	0	0	0	3	2	2	4	4	1	2	4	4	4	4	2	2	#NULL!	1	2	1	1	1	2	5	5	1	1	4	3	4	4	4	1	1	1	1	1	1	1	1
2011	1	1	1	#NULL!	#NULL!	3	1	1	1	1	1	1	1	3	3	3	5	1	2	5	4	1	3	1	3	#NULL!	2	2	2	#NULL!	#NULL!	#NULL!	5	5	3	1	4	5	5	3	5	2	1	2	2	1	2	2	2
2011	1	1	1	#NULL!	#NULL!	6	12	1	1	1	1	1	2	2	2	4	4	1	3	4	4	4	4	2	2	#NULL!	1	1	1	3	2	2	5	5	1	1	4	4	4	5	5	3	2	2	2	1	1	1	4
2011	1	1	1	#NULL!	#NULL!	5	2	1	0	0	0	0	3	2	2	4	4	1	3	4	4	4	4	2	1	#NULL!	3	2	2	#NULL!	#NULL!	#NULL!	4	4	3	1	3	4	3	4	4	3	3	3	3	3	3	4	3
2011	1	1	1	#NULL!	#NULL!	5	4	1	1	0	0	0	2	2	2	4	4	1	2	4	4	5	5	2	1	#NULL!	3	2	1	2	1	2	5	5	2	1	3	4	4	5	4	4	1	1	1	1	3	3	5
2011	1	1	1	#NULL!	#NULL!	5	2	1	0	0	0	0	3	3	3	4	4	1	2	4	4	4	3	1	1	#NULL!	1	2	1	1	2	2	5	5	4	1	5	5	5	5	5	3	2	4	2	2	4	2	2
2011	1	1	1	#NULL!	#NULL!	5	4	1	0	0	0	0	3	2	2	4	4	1	2	4	4	4	4	3	2	#NULL!	1	2	1	2	2	2	5	5	1	1	3	3	4	5	4	1	4	1	1	2	2	2	2
2011	1	1	1	#NULL!	#NULL!	6	28	1	1	0	0	0	1	3	3	4	4	1	3	4	4	4	4	2	1	#NULL!	1	1	1	2	2	2	5	5	4	1	1	1	5	5	5	1	1	1	1	1	1	1	5
2011	1	1	1	#NULL!	#NULL!	4	5	1	0	1	0	0	1	2	2	4	5	1	4	5	4	4	4	1	2	#NULL!	3	2	1	2	2	2	5	5	1	1	4	5	5	5	5	1	1	1	1	1	1	1	1
2011	1	1	1	#NULL!	#NULL!	5	6	1	0	0	0	0	2	2	2	4	4	1	2	2	4	4	4	3	2	#NULL!	1	1	1	2	4	2	5	5	3	1	5	5	5	5	5	4	1	4	2	4	2	3	5
2011	1	1	1	#NULL!	#NULL!	4	10	1	1	0	0	0	2	2	2	4	5	2	4	5	4	5	5	2	2	#NULL!	3	2	1	2	1	2	5	5	2	1	3	5	4	5	5	1	1	1	1	1	1	1	1
2011	1	1	1	#NULL!	#NULL!	5	10	1	0	0	0	0	3	2	2	4	4	1	4	4	4	4	4	1	1	#NULL!	2	1	1	2	2	2	5	5	1	1	4	4	4	4	5	1	1	1	1	1	1	1	4
2011	1	1	1	#NULL!	#NULL!	7	10	1	1	1	0	0	3	2	2	4	4	1	4	4	4	4	4	2	4	#NULL!	1	2	2	#NULL!	#NULL!	#NULL!	5	5	3	1	5	5	5	1	5	5	1	1	1	1	1	1	1
2011	1	1	1	#NULL!	#NULL!	5	8	1	0	0	0	0	3	2	2	4	4	1	2	4	4	4	4	2	2	#NULL!	3	2	2	#NULL!	#NULL!	#NULL!	4	4	3	1	4	2	3	1	3	4	2	2	2	2	3	3	3
2011	1	1	1	#NULL!	#NULL!	5	1	0	1	0	0	0	3	2	2	4	5	2	1	5	5	5	5	1	3	#NULL!	3	2	2	#NULL!	#NULL!	#NULL!	5	5	3	1	3	5	5	3	5	4	2	3	2	2	2	4	4
2011	1	1	1	#NULL!	#NULL!	4	3	1	0	1	1	0	3	2	2	4	4	1	2	3	4	4	4	4	3	#NULL!	1	2	2	#NULL!	#NULL!	#NULL!	5	5	3	1	3	3	3	4	4	1	2	2	3	2	3	2	2
2011	1	1	1	#NULL!	#NULL!	5	3	1	1	0	0	0	3	2	2	2	4	4	4	4	4	3	3	1	2	#NULL!	1	2	1	2	2	2	5	5	1	3	5	5	5	5	5	4	1	1	1	1	3	1	4
2011	1	1	1	#NULL!	#NULL!	7	10	1	1	0	1	1	3	2	2	4	4	1	2	4	4	3	2	4	2	#NULL!	1	1	1	2	2	2	4	4	2	1	4	4	4	4	4	1	1	1	1	1	1	1	1
2011	1	1	1	#NULL!	#NULL!	4	4	1	1	0	0	0	3	2	2	4	4	1	3	4	4	4	4	1	3	#NULL!	3	2	3	#NULL!	#NULL!	#NULL!	4	4	4	1	3	3	4	3	4	3	4	4	3	3	3	3	3
2011	1	1	1	#NULL!	#NULL!	6	7	0	1	0	0	0	1	2	2	4	5	5	3	5	4	5	5	1	2	#NULL!	3	2	2	#NULL!	#NULL!	#NULL!	4	4	3	1	3	3	3	2	4	1	1	1	1	1	1	1	1
2011	1	1	1	#NULL!	#NULL!	3	1	0	1	0	0	0	2	99	1	4	5	4	2	4	4	4	4	2	3	#NULL!	2	2	2	#NULL!	#NULL!	#NULL!	4	4	2	2	4	4	4	2	3	2	2	2	2	2	2	2	2
2011	1	1	1	#NULL!	#NULL!	4	1	1	1	0	0	0	3	2	2	4	4	1	2	4	4	4	4	2	3	#NULL!	2	2	2	#NULL!	#NULL!	#NULL!	4	4	2	1	4	4	3	2	4	2	2	3	2	3	2	2	2
2011	1	1	1	#NULL!	#NULL!	5	4	1	1	0	1	0	3	3	3	3	3	1	3	1	4	3	3	1	2	#NULL!	3	2	1	2	2	2	5	5	2	1	4	4	3	4	5	4	2	2	2	2	2	2	2
2011	1	1	1	#NULL!	#NULL!	6	5	1	0	0	0	0	3	2	2	3	4	1	2	4	4	4	4	1	3	#NULL!	1	1	1	3	2	4	4	4	2	2	4	4	4	4	4	4	4	2	2	2	2	2	2
2011	1	2	#NULL!	1	1	7	2	1	1	0	0	0	3	2	2	3	5	1	2	5	4	5	5	1	1	#NULL!	2	1	1	2	2	1	4	4	2	1	4	1	3	3	4	4	2	3	2	2	2	2	2
2011	1	1	1	#NULL!	#NULL!	8	9	1	1	1	0	0	2	2	2	3	4	1	1	4	4	4	1	2	2	#NULL!	3	2	1	2	1	1	5	5	1	1	5	5	5	4	5	1	1	1	1	1	4	4	5
2011	1	1	1	#NULL!	#NULL!	6	12	0	1	0	1	0	3	2	2	4	4	1	2	4	5	5	4	2	2	#NULL!	2	2	2	#NULL!	#NULL!	#NULL!	4	4	5	4	3	2	1	1	4	2	2	1	1	1	1	1	1
2011	1	1	1	#NULL!	#NULL!	4	5	0	1	0	0	0	3	2	2	4	5	1	2	5	3	1	4	1	4	#NULL!	3	2	2	#NULL!	#NULL!	#NULL!	5	5	4	1	2	4	3	2	4	4	2	2	2	4	4	4	4
2011	1	1	1	#NULL!	#NULL!	5	3	0	1	1	0	0	2	2	2	4	4	1	2	4	4	4	4	1	2	#NULL!	3	2	2	#NULL!	#NULL!	#NULL!	4	4	4	1	4	4	5	4	4	3	2	2	5	5	2	5	5
2011	1	1	1	#NULL!	#NULL!	3	2	0	1	0	0	0	3	2	2	4	4	1	4	5	4	4	4	1	2	#NULL!	3	2	3	#NULL!	#NULL!	#NULL!	5	5	5	1	5	1	3	1	3	3	3	1	1	5	1	1	1
2011	1	1	1	#NULL!	#NULL!	5	1	1	1	0	0	0	2	2	2	4	5	1	1	5	4	4	4	2	2	#NULL!	1	2	1	2	1	2	5	5	1	3	5	5	5	5	5	2	1	1	1	1	1	2	1
2011	1	1	1	#NULL!	#NULL!	5	6	1	0	0	0	0	2	2	2	3	5	1	3	5	4	5	4	1	1	#NULL!	3	2	3	#NULL!	#NULL!	#NULL!	5	5	3	3	3	3	3	3	3	3	3	3	3	5	3	3	3
2011	1	1	1	#NULL!	#NULL!	7	12	1	0	0	0	0	2	2	2	4	5	1	2	5	4	4	3	3	2	#NULL!	1	1	1	2	2	2	5	5	3	1	5	5	3	5	5	3	3	3	3	1	2	1	2
2011	1	1	1	#NULL!	#NULL!	4	9	1	1	0	1	0	3	3	3	4	4	1	2	1	4	4	4	3	4	#NULL!	1	2	2	#NULL!	#NULL!	#NULL!	4	4	3	3	3	3	3	3	4	4	1	3	2	4	3	2	3
2011	1	1	1	#NULL!	#NULL!	6	6	1	0	0	0	0	3	2	2	3	5	1	3	5	3	3	3	2	3	#NULL!	1	1	1	2	2	2	5	5	2	2	3	4	4	5	5	3	3	2	2	2	3	3	4
2011	1	1	1	#NULL!	#NULL!	5	9	1	1	0	0	1	2	2	2	4	5	1	4	5	4	4	4	2	3	#NULL!	3	2	1	2	3	2	5	5	1	1	3	5	3	5	5	1	1	1	1	1	1	1	1
2011	1	1	1	#NULL!	#NULL!	4	20	1	0	0	0	0	2	2	2	2	4	1	4	5	4	4	4	4	1	#NULL!	1	2	1	2	3	2	5	5	2	1	5	5	3	5	5	1	1	4	1	1	1	5	5
2011	1	1	1	#NULL!	#NULL!	4	25	1	1	0	1	1	3	2	2	2	5	1	3	5	5	3	4	2	2	#NULL!	1	1	1	1	1	1	4	4	2	3	5	5	5	4	5	2	1	1	1	1	1	1	1
2011	1	1	1	#NULL!	#NULL!	4	15	1	0	0	0	1	2	2	2	4	4	4	2	3	4	4	4	2	3	#NULL!	1	2	1	3	1	2	1	5	3	1	5	5	5	5	5	1	1	1	1	1	1	1	1
2011	1	1	1	#NULL!	#NULL!	6	5	1	0	0	0	0	2	2	2	3	4	1	3	1	4	4	4	3	3	#NULL!	2	1	1	2	2	4	5	5	1	3	3	3	5	5	5	1	1	1	1	1	1	1	1
2011	1	1	1	#NULL!	#NULL!	4	10	0	1	0	0	0	2	2	2	3	4	1	2	4	4	4	4	2	3	#NULL!	3	2	1	1	1	2	5	5	1	3	4	4	3	3	4	3	2	2	2	2	2	2	2
2011	1	1	1	#NULL!	#NULL!	4	8	1	0	1	0	0	3	2	2	4	5	1	3	5	4	4	4	1	2	#NULL!	3	2	2	#NULL!	#NULL!	#NULL!	4	4	4	1	3	3	3	2	3	2	2	2	2	4	2	2	2
2011	1	1	1	#NULL!	#NULL!	5	2	1	1	0	0	0	2	2	2	4	4	1	2	4	4	3	3	3	1	#NULL!	1	2	2	#NULL!	#NULL!	#NULL!	5	5	1	1	4	4	4	3	4	4	2	1	1	2	4	1	3
2011	1	1	1	#NULL!	#NULL!	6	10	1	1	0	0	0	3	2	2	4	4	1	3	2	4	4	3	3	3	#NULL!	1	2	1	3	2	2	5	5	3	1	3	5	5	5	5	1	1	1	1	1	1	1	1
2011	1	1	1	#NULL!	#NULL!	5	7	1	1	0	1	1	2	2	2	3	5	1	3	5	3	2	3	1	4	#NULL!	3	2	2	#NULL!	#NULL!	#NULL!	3	4	3	2	3	3	3	3	3	3	1	2	3	4	2	2	3
2011	1	1	1	#NULL!	#NULL!	8	15	1	1	1	0	1	1	2	2	4	4	1	3	4	4	5	5	1	2	#NULL!	3	2	1	2	3	4	1	1	5	1	1	1	1	1	1	1	1	1	1	1	1	1	1
2011	1	1	1	#NULL!	#NULL!	6	1	1	1	0	0	0	3	2	2	4	5	1	3	5	4	4	3	3	3	#NULL!	1	2	1	2	3	2	5	5	2	1	4	5	3	5	5	1	1	1	1	1	1	1	1
2011	1	1	1	#NULL!	#NULL!	4	5	1	1	0	0	0	3	2	2	4	5	1	3	5	4	4	4	1	2	#NULL!	3	2	1	1	2	2	5	5	4	2	3	4	4	4	3	4	4	3	4	5	3	4	5
2011	1	1	1	#NULL!	#NULL!	4	10	1	1	1	0	0	3	2	2	4	5	1	3	5	4	4	4	2	1	#NULL!	3	2	1	2	1	2	5	5	2	1	5	5	4	5	5	1	1	1	1	4	1	4	5
2011	1	1	1	#NULL!	#NULL!	6	14	1	1	0	0	1	2	2	2	4	5	1	4	5	4	5	5	1	3	#NULL!	3	2	1	2	2	2	5	5	1	1	5	5	4	5	5	1	1	1	1	1	1	1	1
2011	1	1	1	#NULL!	#NULL!	6	10	1	0	0	0	0	3	3	3	3	3	1	2	3	4	4	3	4	1	#NULL!	1	1	1	2	3	2	5	5	3	2	5	5	4	5	5	2	2	2	2	2	2	2	4
2011	1	2	#NULL!	1	1	5	15	1	1	0	0	0	3	2	2	4	4	1	2	4	4	3	3	2	2	#NULL!	1	1	1	2	1	2	5	5	3	2	4	3	4	3	5	4	2	2	2	2	1	2	4
2011	1	1	1	#NULL!	#NULL!	5	1	1	0	1	0	0	3	3	3	4	4	1	1	4	4	1	3	3	3	#NULL!	1	2	1	1	1	2	5	5	1	1	5	5	5	5	5	1	5	1	1	1	1	1	1
2011	1	1	1	#NULL!	#NULL!	5	3	1	0	0	0	0	3	3	3	4	4	3	4	4	4	4	3	2	1	#NULL!	1	2	1	2	2	2	4	4	2	3	3	3	3	4	4	4	2	2	2	2	3	3	3
2011	1	1	1	#NULL!	#NULL!	2	2	0	1	0	0	0	3	2	2	4	4	1	1	4	4	4	4	1	1	#NULL!	3	2	3	#NULL!	#NULL!	#NULL!	4	4	2	2	4	4	3	2	2	4	2	2	2	2	2	2	4
2011	1	1	1	#NULL!	#NULL!	5	3	1	1	1	1	0	2	2	2	4	4	1	3	4	4	4	4	4	2	#NULL!	1	2	1	2	2	2	5	5	1	1	5	5	5	5	5	1	1	1	1	1	5	4	1
2011	1	1	1	#NULL!	#NULL!	5	6	1	0	0	0	0	2	2	2	4	4	1	2	5	4	2	2	2	3	#NULL!	1	2	2	#NULL!	#NULL!	#NULL!	3	3	3	1	3	3	3	3	3	4	3	3	3	3	3	3	3
2011	1	1	1	#NULL!	#NULL!	6	5	1	0	0	0	0	3	2	2	1	1	1	3	4	4	4	4	4	1	#NULL!	1	1	1	2	3	2	5	5	1	1	4	5	5	5	5	1	1	1	1	1	1	1	1
2011	1	1	1	#NULL!	#NULL!	4	5	1	1	0	0	1	2	2	2	4	4	1	2	3	4	4	3	1	1	#NULL!	3	2	2	#NULL!	#NULL!	#NULL!	4	4	3	1	3	3	4	3	3	4	3	1	2	2	4	2	5
2011	1	1	1	#NULL!	#NULL!	4	7	1	1	0	0	0	2	2	2	3	4	1	1	3	3	3	3	2	1	#NULL!	3	1	2	#NULL!	#NULL!	#NULL!	4	4	3	4	3	3	3	3	3	4	2	2	2	2	2	2	4
2011	1	1	1	#NULL!	#NULL!	4	1	1	1	0	1	0	3	3	3	4	5	1	3	5	4	4	4	1	2	#NULL!	1	2	1	3	2	2	5	5	1	1	4	5	4	5	5	4	1	3	1	1	1	1	5
2011	1	1	1	#NULL!	#NULL!	5	12	1	0	0	0	0	3	2	2	4	4	1	1	4	4	4	4	3	3	#NULL!	3	2	1	2	1	2	4	4	2	2	4	4	3	4	4	3	3	2	2	4	3	4	4
2011	1	2	#NULL!	1	1	4	15	1	1	0	0	0	2	2	2	3	4	1	3	4	4	1	4	2	3	#NULL!	1	2	1	2	1	1	5	5	1	2	5	5	3	5	4	1	1	2	1	1	1	1	3
2011	1	1	1	#NULL!	#NULL!	6	9	1	0	0	0	0	2	2	2	4	5	1	2	5	4	5	4	4	3	#NULL!	3	2	2	#NULL!	#NULL!	#NULL!	3	3	3	1	3	3	3	3	3	4	2	3	3	3	3	3	3
2011	1	1	1	#NULL!	#NULL!	5	3	1	1	0	0	0	3	2	2	3	4	1	2	4	4	3	3	3	2	#NULL!	1	2	1	2	2	2	5	4	1	1	3	5	3	5	4	1	1	1	1	1	1	1	1
2011	1	1	1	#NULL!	#NULL!	5	1	1	0	0	0	0	1	2	2	4	4	1	1	4	4	4	4	1	2	#NULL!	3	2	1	2	1	2	5	5	2	1	4	5	5	5	5	5	1	1	1	1	1	1	5
2011	1	1	1	#NULL!	#NULL!	6	5	1	0	1	1	0	3	3	3	4	4	1	2	4	4	4	3	2	3	#NULL!	1	1	1	1	3	2	5	5	2	2	5	5	4	5	5	2	2	2	2	2	2	2	2
2011	1	1	1	#NULL!	#NULL!	6	7	1	0	0	0	0	3	2	2	4	5	1	2	5	1	1	1	1	2	#NULL!	1	1	1	2	4	2	5	5	1	3	3	4	5	5	5	1	1	1	1	1	1	1	1
2011	1	1	1	#NULL!	#NULL!	5	10	1	0	0	0	0	3	3	4	2	2	1	2	2	2	1	2	2	2	#NULL!	1	2	1	2	1	2	4	4	2	2	4	4	4	4	4	2	2	2	2	2	2	2	2
2011	1	1	1	#NULL!	#NULL!	5	1	1	0	0	0	0	3	2	2	4	4	1	2	4	4	5	4	1	2	#NULL!	1	2	1	1	2	2	5	5	2	1	3	5	3	2	5	1	1	1	1	1	1	1	1
2011	1	1	1	#NULL!	#NULL!	4	10	0	1	0	0	0	2	2	2	4	4	1	2	5	4	5	4	2	3	#NULL!	3	2	2	#NULL!	#NULL!	#NULL!	3	3	3	1	4	3	3	1	2	4	1	3	3	4	1	1	1
2011	1	1	1	#NULL!	#NULL!	5	15	1	1	0	1	0	2	2	2	1	4	1	2	4	4	2	4	3	3	#NULL!	1	2	1	2	3	4	5	5	2	1	4	4	4	4	4	1	1	2	1	1	1	1	1
2011	1	1	1	#NULL!	#NULL!	6	3	1	1	0	0	0	1	2	2	4	5	1	2	5	4	5	2	3	2	#NULL!	1	2	1	2	3	2	5	5	1	2	4	4	4	4	4	4	2	2	1	1	1	1	1
2011	1	2	#NULL!	1	1	5	6	1	0	0	0	0	2	2	2	3	4	1	1	4	4	5	4	3	3	#NULL!	1	1	1	2	2	2	5	5	2	2	4	3	3	5	5	1	1	1	1	1	1	1	1
2011	1	1	1	#NULL!	#NULL!	5	6	1	1	0	0	0	3	2	2	4	4	1	3	4	4	5	4	1	2	#NULL!	3	2	1	2	1	2	5	5	1	4	4	5	5	5	4	2	1	1	1	1	1	1	4
2011	1	1	1	#NULL!	#NULL!	5	4	1	1	0	0	0	2	3	3	4	5	1	2	5	5	5	5	1	3	#NULL!	3	2	1	2	1	2	4	4	2	1	4	3	4	3	2	4	1	1	1	1	3	1	1
2011	1	1	1	#NULL!	#NULL!	4	10	1	0	0	1	0	3	2	2	4	4	1	4	4	4	4	4	3	3	#NULL!	1	2	1	2	1	2	5	5	3	1	5	5	5	5	5	1	1	1	1	1	1	3	3
2011	1	2	#NULL!	1	1	6	3	1	0	0	0	0	3	2	2	2	2	1	1	2	4	2	2	2	1	#NULL!	1	2	1	2	3	4	5	5	4	1	5	5	5	5	5	3	2	3	1	1	1	1	4
2011	1	1	1	#NULL!	#NULL!	5	5	1	1	1	0	0	2	2	2	3	5	1	1	5	3	1	2	3	4	#NULL!	1	2	1	2	2	2	5	5	4	2	1	1	5	5	5	1	4	1	1	1	5	1	1
2011	1	1	1	#NULL!	#NULL!	4	2	1	1	0	1	0	3	2	2	4	5	1	2	5	4	3	3	1	2	#NULL!	1	2	1	1	1	2	4	4	2	1	4	4	4	4	4	2	3	2	2	2	2	2	4
2011	1	1	1	#NULL!	#NULL!	7	8	1	1	1	0	1	1	3	4	2	3	1	2	4	1	3	3	2	2	#NULL!	1	2	1	2	3	2	5	5	5	3	3	3	5	5	5	3	2	2	2	2	2	2	2
2011	1	1	1	#NULL!	#NULL!	4	5	1	0	0	0	0	3	2	2	3	5	1	3	5	4	1	3	1	2	#NULL!	1	2	2	#NULL!	#NULL!	#NULL!	4	3	2	1	2	2	4	3	3	2	2	2	2	2	2	2	2
2011	1	1	1	#NULL!	#NULL!	4	5	1	1	0	0	1	2	2	2	4	5	1	2	5	5	5	5	2	3	#NULL!	3	2	1	2	1	2	5	5	3	1	4	5	4	5	5	4	2	2	1	1	1	2	3
2011	1	1	1	#NULL!	#NULL!	5	4	1	0	0	0	0	1	2	2	4	5	1	1	5	4	4	4	1	2	#NULL!	3	2	1	2	1	2	5	5	1	5	4	2	4	2	4	1	1	1	1	1	1	1	1
2011	1	1	1	#NULL!	#NULL!	5	6	1	1	0	0	0	3	3	3	3	4	1	2	3	4	5	4	2	4	#NULL!	2	2	1	1	2	1	5	5	1	1	5	5	5	5	5	1	1	1	1	1	1	1	1
2011	1	1	1	#NULL!	#NULL!	7	3	1	0	0	1	1	3	3	4	3	4	1	3	4	4	4	4	4	2	#NULL!	1	1	1	2	4	2	5	5	2	1	5	5	5	5	5	2	1	2	2	1	1	2	4
2011	1	1	1	#NULL!	#NULL!	4	15	1	0	0	0	0	2	2	2	4	4	1	1	4	4	4	4	4	1	#NULL!	3	2	1	3	1	2	5	4	1	1	3	5	4	5	5	1	1	1	1	1	1	1	1
2011	1	1	1	#NULL!	#NULL!	6	30	0	1	0	0	1	2	2	2	4	5	5	3	5	4	4	4	2	2	#NULL!	3	2	3	#NULL!	#NULL!	#NULL!	3	3	3	2	3	3	3	3	4	2	2	2	2	2	2	2	2
2011	1	1	1	#NULL!	#NULL!	4	6	1	0	0	0	0	1	2	2	4	4	1	3	4	4	4	4	1	2	#NULL!	3	2	1	2	2	2	5	5	1	1	5	5	5	5	5	1	1	1	1	1	1	1	1
2011	1	1	1	#NULL!	#NULL!	4	6	0	1	0	0	0	3	2	2	5	5	4	4	5	4	4	4	1	3	#NULL!	1	2	1	2	3	2	5	5	3	1	5	5	5	5	5	1	1	1	1	1	1	1	5
2011	1	1	1	#NULL!	#NULL!	4	1	1	1	1	1	0	3	3	3	4	5	1	2	5	4	5	4	4	1	#NULL!	1	1	1	1	2	4	5	5	3	1	4	3	4	3	4	5	3	3	4	2	5	4	4
2011	1	1	1	#NULL!	#NULL!	5	1	1	1	0	0	0	2	3	3	4	4	2	3	3	4	5	5	2	3	#NULL!	1	2	1	2	2	2	5	5	3	1	4	5	4	5	5	1	1	3	1	1	3	1	1
2011	1	2	#NULL!	1	1	3	6	1	1	0	0	0	3	3	3	4	4	2	2	4	4	3	4	2	1	#NULL!	1	1	1	1	1	1	5	5	4	1	5	4	4	4	5	4	2	3	2	2	2	4	5
2011	1	1	1	#NULL!	#NULL!	5	2	0	1	0	0	0	1	2	2	4	4	4	2	1	4	4	4	1	2	#NULL!	3	2	1	2	1	1	4	4	1	1	3	3	3	3	3	1	1	1	1	1	1	1	1
2011	1	1	1	#NULL!	#NULL!	4	6	1	1	0	0	0	3	2	2	4	4	1	1	4	4	4	3	3	2	#NULL!	1	2	1	2	1	2	5	4	2	1	4	4	4	4	5	1	1	1	1	1	1	1	1
2011	1	1	1	#NULL!	#NULL!	4	2	1	0	0	1	0	2	2	2	4	4	1	2	5	4	5	4	1	3	#NULL!	2	2	2	#NULL!	#NULL!	#NULL!	4	4	4	2	4	3	4	2	4	4	4	3	2	3	3	2	3
2011	1	2	#NULL!	1	1	5	2	1	0	0	0	0	1	2	2	4	4	1	2	4	4	4	3	2	3	#NULL!	1	1	1	2	4	2	5	5	5	1	5	5	5	5	5	1	1	1	1	1	1	1	1
2011	1	1	1	#NULL!	#NULL!	6	3	1	0	1	0	0	2	2	2	3	3	1	2	2	4	3	3	4	3	#NULL!	1	1	1	2	3	2	5	5	2	2	4	4	4	5	5	3	2	2	2	2	2	2	2
2011	1	1	1	#NULL!	#NULL!	5	5	1	1	0	0	0	3	2	2	4	4	1	2	4	4	5	5	1	4	#NULL!	3	2	1	2	1	0	5	5	2	1	5	3	5	2	5	2	4	2	2	1	2	2	2
2011	1	1	1	#NULL!	#NULL!	4	5	1	1	0	0	0	3	2	2	4	4	1	2	5	4	5	4	3	3	#NULL!	1	2	2	#NULL!	#NULL!	#NULL!	4	4	4	2	4	3	4	4	4	1	4	1	1	2	1	4	1
2011	1	1	1	#NULL!	#NULL!	6	5	1	0	0	0	0	1	2	2	3	3	1	3	1	4	4	4	1	2	#NULL!	1	1	1	2	3	2	5	5	1	1	5	5	5	5	5	1	4	1	1	1	1	1	2
2011	1	1	1	#NULL!	#NULL!	4	5	1	1	1	1	0	3	3	3	4	4	1	2	3	4	4	4	4	1	#NULL!	1	2	1	1	2	2	5	5	3	1	5	5	4	5	5	3	1	1	1	2	1	2	2
2011	1	1	1	#NULL!	#NULL!	4	6	0	1	0	0	0	2	2	2	4	5	1	3	4	4	5	5	1	1	#NULL!	3	2	1	2	1	2	4	4	2	1	2	3	3	4	4	2	1	2	2	2	3	3	4
2011	1	2	#NULL!	1	1	8	16	1	1	0	0	0	2	2	2	4	4	1	2	4	4	4	4	3	3	#NULL!	1	1	1	2	3	4	5	5	2	1	5	5	3	3	5	3	4	2	2	2	2	2	5
2011	1	1	1	#NULL!	#NULL!	4	5	1	1	0	1	1	2	2	2	4	5	1	2	5	4	5	4	1	2	#NULL!	3	2	2	#NULL!	#NULL!	#NULL!	4	4	3	1	4	3	4	4	4	4	1	2	2	1	1	1	4
2011	1	1	1	#NULL!	#NULL!	4	14	1	0	0	0	0	1	2	2	4	5	1	2	5	4	4	3	4	1	#NULL!	1	2	1	2	2	2	5	5	1	1	5	5	5	5	5	5	1	1	1	2	1	1	1
2011	1	1	1	#NULL!	#NULL!	5	3	1	0	1	0	0	3	2	2	4	4	1	2	4	4	4	4	4	1	#NULL!	2	2	1	2	2	2	5	5	2	1	3	5	3	5	5	2	2	1	1	1	1	1	1
2011	1	2	#NULL!	1	1	6	6	1	0	1	0	0	3	2	2	4	4	2	2	4	4	4	4	1	3	#NULL!	3	2	1	1	2	2	5	5	3	3	3	3	3	3	3	1	1	1	1	1	1	1	1
2011	1	1	1	#NULL!	#NULL!	4	5	1	0	0	0	0	2	2	2	4	4	1	2	4	4	1	2	3	2	#NULL!	1	1	1	2	2	2	5	5	2	2	4	4	4	5	5	2	2	2	2	2	2	4	2
2011	1	1	1	#NULL!	#NULL!	6	2	1	0	0	0	0	2	2	2	4	4	1	2	4	4	4	4	3	2	#NULL!	3	2	1	2	1	2	5	5	1	1	1	1	1	1	1	4	3	3	3	3	3	2	4
2011	1	1	1	#NULL!	#NULL!	6	7	1	0	0	0	0	3	2	2	3	3	1	2	4	4	3	3	1	1	#NULL!	1	1	1	2	2	2	5	5	1	1	4	4	4	5	5	4	1	4	1	1	1	1	1
2011	1	1	1	#NULL!	#NULL!	5	3	1	1	0	0	0	3	3	3	4	4	1	4	4	4	4	4	1	2	#NULL!	3	2	1	3	1	2	5	5	1	1	5	5	5	5	5	1	1	1	1	1	1	1	1
2011	1	1	1	#NULL!	#NULL!	5	3	1	1	0	0	0	3	3	3	4	4	1	2	3	4	4	3	4	2	#NULL!	1	2	1	2	2	2	5	5	5	1	5	5	5	5	5	1	1	1	1	1	1	1	5
2011	1	1	1	#NULL!	#NULL!	5	2	1	0	0	0	0	3	2	2	3	5	1	3	5	4	3	4	1	2	#NULL!	3	2	1	2	2	2	5	5	1	1	1	5	4	5	5	1	1	1	1	1	1	4	4
2011	1	1	1	#NULL!	#NULL!	4	3	1	0	0	0	0	2	2	2	4	4	1	4	4	4	1	4	3	4	#NULL!	3	2	2	#NULL!	#NULL!	#NULL!	3	3	3	2	4	4	3	3	3	2	4	2	2	4	4	2	3
2011	1	1	1	#NULL!	#NULL!	6	8	1	1	0	1	0	2	2	2	4	5	1	3	5	4	4	4	3	3	#NULL!	1	2	1	1	1	4	5	5	2	2	5	5	5	5	5	2	1	1	1	2	2	2	2
2011	1	1	1	#NULL!	#NULL!	6	12	1	0	0	0	1	3	2	2	3	3	1	3	4	4	5	5	1	3	#NULL!	3	2	2	#NULL!	#NULL!	#NULL!	4	4	4	2	4	3	3	3	4	4	4	3	3	3	2	2	3
2011	1	1	1	#NULL!	#NULL!	7	7	1	1	0	0	0	3	2	2	2	4	1	3	3	5	5	4	1	2	#NULL!	3	2	1	1	2	2	5	5	1	3	5	5	5	5	5	1	1	1	1	1	1	1	1
2011	1	1	1	#NULL!	#NULL!	4	2	0	1	1	0	0	1	2	2	4	4	1	4	4	4	5	5	2	3	#NULL!	3	2	1	1	1	3	5	5	3	1	3	5	4	5	5	1	1	4	1	1	1	1	1
2011	1	1	1	#NULL!	#NULL!	5	4	0	1	0	0	0	2	2	2	5	5	1	4	5	5	5	5	1	3	#NULL!	3	2	3	#NULL!	#NULL!	#NULL!	4	3	3	2	3	2	4	2	3	4	4	2	2	2	4	2	3
2011	1	1	1	#NULL!	#NULL!	5	5	1	1	1	1	0	3	2	2	3	5	1	2	5	4	5	5	2	3	#NULL!	3	1	1	1	1	2	5	5	2	1	3	5	4	5	5	1	1	1	1	1	1	1	1
2011	1	1	1	#NULL!	#NULL!	8	15	1	1	1	1	1	3	3	3	4	4	2	4	4	4	4	4	3	2	#NULL!	1	1	1	1	2	2	5	5	1	2	5	5	5	5	5	2	1	1	1	1	3	1	3
2011	1	1	1	#NULL!	#NULL!	5	10	1	1	1	0	0	3	3	3	4	4	4	4	2	2	2	3	1	3	#NULL!	3	1	2	#NULL!	#NULL!	#NULL!	5	5	2	1	5	5	5	5	5	1	1	1	1	1	1	1	1
2011	1	1	1	#NULL!	#NULL!	4	11	1	1	1	1	1	2	2	2	4	4	1	3	3	3	3	4	1	3	#NULL!	1	2	1	2	1	2	5	5	1	3	4	5	3	5	5	1	1	2	1	1	1	1	1
2011	1	1	1	#NULL!	#NULL!	3	7	1	1	0	0	0	3	2	2	4	4	2	2	5	4	5	4	1	3	#NULL!	3	2	1	2	1	2	5	5	2	3	4	5	3	4	5	4	2	2	2	2	2	2	3
2011	1	1	1	#NULL!	#NULL!	4	4	1	0	1	0	0	2	2	2	4	4	1	3	4	4	2	4	2	2	#NULL!	3	2	1	2	1	4	4	4	1	1	5	5	5	5	5	3	3	3	3	2	2	2	4
2011	1	1	1	#NULL!	#NULL!	4	4	1	0	0	0	0	2	2	2	4	4	1	1	4	4	4	4	1	2	#NULL!	3	2	1	0	1	2	5	5	4	2	4	4	3	3	4	1	3	1	1	4	1	1	1
2011	1	1	1	#NULL!	#NULL!	6	5	1	1	0	1	0	3	3	3	3	3	1	2	4	3	3	4	2	2	#NULL!	1	1	1	1	2	2	5	5	1	3	5	5	5	5	5	1	1	1	1	2	1	1	1
2011	1	1	1	#NULL!	#NULL!	5	15	1	1	1	1	0	2	2	2	4	4	1	3	4	4	4	4	3	2	#NULL!	1	2	1	2	2	2	5	5	2	1	5	5	5	5	5	3	1	1	1	1	1	1	1
2011	1	1	1	#NULL!	#NULL!	3	7	1	1	0	1	0	3	2	2	4	5	1	2	5	4	5	4	4	3	#NULL!	1	1	3	#NULL!	#NULL!	#NULL!	3	3	3	1	3	1	3	2	3	4	2	2	2	2	2	2	2
2011	1	2	1	1	1	5	10	1	0	0	0	0	2	3	3	4	4	1	1	4	4	5	5	1	3	#NULL!	3	2	1	1	1	2	4	4	2	2	4	4	4	4	4	2	2	2	2	2	2	2	3
2011	1	1	1	#NULL!	#NULL!	4	4	1	1	0	0	0	3	2	2	4	4	2	2	2	4	2	4	1	2	#NULL!	2	2	1	2	2	2	5	5	3	3	2	2	4	4	4	4	4	2	2	2	4	4	4
2011	1	1	1	#NULL!	#NULL!	4	5	1	1	0	0	0	1	2	2	4	5	1	2	5	4	5	4	2	3	#NULL!	1	2	3	#NULL!	#NULL!	#NULL!	1	1	1	1	1	1	2	1	1	1	1	1	1	1	1	1	1
2011	1	1	1	#NULL!	#NULL!	5	2	0	1	0	0	0	2	2	2	4	5	2	4	4	4	4	4	1	1	#NULL!	3	2	3	#NULL!	#NULL!	#NULL!	3	3	3	3	3	3	3	3	3	3	3	3	3	3	3	3	3
2011	1	1	1	#NULL!	#NULL!	4	1	1	1	0	0	0	3	3	3	4	4	1	3	3	4	4	4	2	3	#NULL!	3	2	2	#NULL!	#NULL!	#NULL!	5	5	3	3	3	3	3	3	3	4	3	3	3	3	3	3	3
2011	1	1	1	#NULL!	#NULL!	6	9	1	1	0	0	0	1	3	3	4	4	3	3	5	4	5	4	1	2	#NULL!	3	2	1	2	2	2	5	5	3	1	3	4	4	3	4	4	1	1	1	1	1	3	4
2011	1	1	1	#NULL!	#NULL!	5	9	1	0	0	0	0	1	2	2	4	4	1	2	4	4	4	4	1	1	#NULL!	1	2	3	#NULL!	#NULL!	#NULL!	5	5	2	1	4	4	4	4	5	2	1	2	1	1	1	1	4
2011	1	1	1	#NULL!	#NULL!	5	4	1	1	0	0	0	2	2	2	4	4	1	2	4	4	4	3	4	1	#NULL!	1	2	1	2	2	2	5	5	1	1	5	5	5	5	5	5	1	1	1	1	1	1	5
2011	1	1	1	#NULL!	#NULL!	4	10	1	1	0	0	0	3	2	2	4	4	2	3	3	4	4	3	3	3	#NULL!	1	2	1	2	1	2	5	5	3	1	4	5	4	5	4	4	1	3	1	2	3	1	4
2011	1	1	1	#NULL!	#NULL!	5	1	0	1	0	0	0	3	2	2	4	5	2	3	5	4	5	5	2	2	#NULL!	3	2	1	1	1	2	4	4	5	1	3	4	3	4	4	3	1	4	4	5	4	2	3
2011	1	1	1	#NULL!	#NULL!	4	4	1	1	0	0	0	2	2	2	2	2	1	3	1	4	5	4	1	2	#NULL!	3	2	3	#NULL!	#NULL!	#NULL!	3	3	4	3	3	3	3	3	2	3	4	2	2	2	2	2	3
2011	1	1	1	#NULL!	#NULL!	5	3	0	1	0	0	0	2	2	2	4	5	1	3	5	4	4	4	1	4	#NULL!	3	2	2	#NULL!	#NULL!	#NULL!	3	3	3	3	3	3	3	3	3	3	3	3	3	5	1	5	3
2011	1	1	1	#NULL!	#NULL!	4	7	1	1	1	0	0	1	2	2	4	4	1	4	4	4	5	5	1	2	#NULL!	3	1	1	1	1	2	5	5	1	1	3	5	3	5	5	1	1	1	1	1	1	1	1
2011	1	1	1	#NULL!	#NULL!	5	15	1	1	1	0	1	3	2	2	3	4	1	3	4	4	4	4	3	3	#NULL!	3	1	2	#NULL!	#NULL!	#NULL!	4	4	3	1	4	4	4	3	4	4	1	4	3	4	2	3	4
2011	1	1	1	#NULL!	#NULL!	5	6	1	1	0	1	1	2	2	2	4	4	1	3	4	4	3	4	3	3	#NULL!	1	1	1	2	2	2	5	5	3	1	5	5	5	5	5	1	1	1	1	1	1	1	5
2011	1	1	1	#NULL!	#NULL!	4	3	1	1	0	0	0	3	2	2	4	5	1	4	5	4	4	4	1	3	#NULL!	3	2	1	1	4	2	5	5	3	1	4	3	4	5	5	2	4	3	2	2	2	2	2
2011	1	1	1	#NULL!	#NULL!	5	15	1	0	0	0	0	3	2	2	2	4	1	1	4	4	2	3	3	3	#NULL!	1	2	1	2	1	2	5	5	1	3	5	5	4	5	5	2	1	1	1	1	1	1	1
2011	1	1	1	#NULL!	#NULL!	5	6	1	0	0	1	0	3	2	2	4	4	1	4	4	4	4	4	3	3	#NULL!	1	1	1	2	2	2	5	5	2	1	4	5	4	5	5	1	1	1	1	1	1	1	1
2011	1	1	1	#NULL!	#NULL!	5	2	1	0	0	0	0	2	2	2	2	5	1	2	2	2	2	2	4	2	#NULL!	1	2	1	2	2	1	5	5	1	3	5	5	5	5	5	1	1	1	1	1	1	1	1
2011	1	2	#NULL!	1	1	7	4	0	1	0	1	0	2	3	3	4	4	1	2	2	4	4	2	2	3	#NULL!	3	2	3	#NULL!	#NULL!	#NULL!	3	3	3	3	3	3	3	3	3	3	3	3	3	3	3	3	3
2011	1	1	1	#NULL!	#NULL!	6	9	1	1	0	0	0	3	2	2	3	3	1	3	4	4	5	4	1	3	#NULL!	3	2	2	#NULL!	#NULL!	#NULL!	3	3	3	1	3	3	3	3	3	3	1	1	1	1	1	1	1
2011	1	1	1	#NULL!	#NULL!	5	3	0	1	0	0	0	3	2	2	4	4	4	4	4	4	4	4	1	2	#NULL!	2	2	1	2	2	0	5	5	1	2	3	3	3	3	5	5	5	5	5	1	1	1	4
2011	1	1	1	#NULL!	#NULL!	6	3	1	1	0	0	0	3	2	2	4	4	1	2	3	4	4	4	1	2	#NULL!	3	2	1	2	3	2	5	5	1	1	5	4	4	5	5	1	1	1	1	1	1	1	1
2011	1	1	1	#NULL!	#NULL!	5	6	1	0	0	0	0	3	2	2	4	5	1	4	5	4	4	4	1	4	#NULL!	3	1	1	2	1	2	4	4	4	2	4	4	4	4	4	4	4	3	2	2	2	4	2
2011	1	1	1	#NULL!	#NULL!	5	12	1	1	0	0	1	3	2	2	4	5	1	4	5	4	5	4	3	1	#NULL!	3	2	2	#NULL!	#NULL!	#NULL!	4	5	3	2	4	5	4	4	5	4	3	2	3	2	4	3	3
2011	1	2	#NULL!	1	1	3	6	1	0	0	0	0	2	2	2	4	5	1	2	5	5	5	5	1	2	#NULL!	3	1	2	#NULL!	#NULL!	#NULL!	5	5	2	4	5	4	3	3	5	4	2	2	3	3	5	3	4
2011	1	1	1	#NULL!	#NULL!	4	11	0	0	1	0	0	2	2	2	4	4	1	1	2	3	1	1	1	4	#NULL!	1	1	3	#NULL!	#NULL!	#NULL!	4	4	3	2	3	2	3	2	3	4	1	1	1	1	1	3	1
2011	1	1	1	#NULL!	#NULL!	5	8	1	1	0	1	0	3	3	3	4	4	1	2	3	4	2	3	1	3	#NULL!	3	2	1	3	2	2	5	5	2	1	4	4	5	5	4	4	1	1	1	2	1	2	4
2011	1	1	1	#NULL!	#NULL!	4	1	1	1	0	0	0	2	3	4	4	4	1	1	2	4	1	1	3	4	#NULL!	1	2	1	2	1	2	5	5	1	1	3	5	5	5	5	1	1	1	1	1	5	1	1
2011	1	1	1	#NULL!	#NULL!	7	15	0	1	0	0	0	3	2	2	4	4	1	4	4	4	4	4	3	2	#NULL!	3	2	1	2	1	2	5	5	5	1	5	5	5	5	5	5	4	3	2	4	2	2	5
2011	1	2	#NULL!	1	1	4	8	1	0	1	0	0	1	2	2	4	4	1	3	4	4	4	4	1	2	#NULL!	2	2	1	2	1	2	4	4	1	1	4	3	4	4	5	1	1	1	1	1	1	1	4
2011	1	1	1	#NULL!	#NULL!	4	5	1	1	0	0	0	3	2	2	4	4	1	1	4	4	5	4	1	1	#NULL!	3	2	1	2	1	2	5	5	4	2	4	5	4	5	5	1	1	1	1	1	1	1	1
2011	1	1	1	#NULL!	#NULL!	2	20	1	1	0	0	1	2	3	3	3	5	1	3	5	4	4	4	1	1	#NULL!	3	2	3	#NULL!	#NULL!	#NULL!	5	5	3	1	5	5	3	1	3	1	1	1	1	4	3	3	4
2011	1	1	1	#NULL!	#NULL!	4	7	1	0	0	0	0	2	2	2	3	4	1	1	4	1	1	3	3	1	#NULL!	3	2	1	0	2	2	5	5	1	1	5	5	5	5	5	1	1	1	1	1	1	1	1
2011	1	1	1	#NULL!	#NULL!	4	2	1	0	0	0	0	3	2	2	4	4	1	1	4	4	2	4	2	1	#NULL!	1	2	1	2	3	2	5	5	5	4	4	5	4	5	5	4	2	2	2	2	2	2	2
2011	1	1	1	#NULL!	#NULL!	6	4	1	0	0	0	0	3	2	2	4	5	1	3	5	4	4	4	1	2	#NULL!	1	1	1	2	2	2	5	5	3	1	3	3	5	5	5	3	3	1	1	3	3	3	2
2011	1	1	1	#NULL!	#NULL!	3	7	1	0	0	0	0	3	2	2	4	4	2	2	4	4	4	4	3	1	#NULL!	1	1	1	1	1	2	4	4	2	1	4	4	4	4	4	2	2	2	2	2	2	2	2
2011	1	2	#NULL!	1	1	4	4	1	1	0	0	0	3	2	2	4	4	1	3	4	4	4	3	1	1	#NULL!	3	2	2	#NULL!	#NULL!	#NULL!	4	4	3	1	4	4	4	4	4	4	1	1	1	1	1	1	5
2011	1	1	1	#NULL!	#NULL!	7	20	1	0	0	0	1	2	3	3	4	4	1	2	4	4	4	4	4	2	#NULL!	3	1	2	#NULL!	#NULL!	#NULL!	4	4	4	2	4	4	4	4	4	4	1	2	2	1	1	1	5
2011	1	1	1	#NULL!	#NULL!	6	1	0	1	0	0	0	2	2	2	4	5	1	2	5	5	5	5	1	1	#NULL!	3	2	1	2	3	2	5	5	4	1	5	5	1	5	5	1	1	4	2	4	1	4	1
2011	1	1	1	#NULL!	#NULL!	2	1	1	0	0	0	0	3	2	2	1	1	1	1	5	5	5	4	3	2	#NULL!	1	2	2	#NULL!	#NULL!	#NULL!	5	5	1	3	5	5	5	5	5	1	1	1	1	1	5	1	1
2011	1	1	1	#NULL!	#NULL!	5	15	1	1	0	0	0	2	2	2	4	4	1	3	4	4	4	3	2	4	#NULL!	3	2	2	#NULL!	#NULL!	#NULL!	3	4	4	4	4	3	4	4	3	4	4	3	3	2	3	2	5
2011	1	1	1	#NULL!	#NULL!	5	8	0	1	0	0	0	3	2	2	3	4	1	3	4	4	4	4	2	2	#NULL!	2	1	1	2	1	2	4	4	4	3	4	4	4	4	4	2	2	3	2	2	2	2	2
2011	1	1	1	#NULL!	#NULL!	6	2	1	1	0	0	0	3	2	2	4	4	1	1	3	4	4	3	3	1	#NULL!	1	2	1	1	4	2	4	4	2	2	3	4	4	4	3	1	1	1	1	1	1	1	1
2011	1	1	1	#NULL!	#NULL!	4	2	1	0	1	0	0	3	2	2	4	4	1	2	2	2	1	4	1	4	#NULL!	1	2	1	1	1	2	5	5	5	1	5	5	2	5	5	1	1	1	1	1	1	1	1
2011	1	1	1	#NULL!	#NULL!	4	3	1	0	0	0	0	2	2	2	4	4	1	4	4	4	4	4	2	2	#NULL!	1	2	1	1	1	2	5	5	1	1	5	5	5	5	5	1	1	1	1	1	1	1	1
2011	1	1	1	#NULL!	#NULL!	5	8	0	1	0	0	0	2	2	2	4	4	1	3	2	4	5	5	4	3	#NULL!	3	2	1	2	2	2	5	5	3	2	5	4	4	5	5	3	3	2	2	1	2	2	2
2011	1	2	#NULL!	1	1	4	4	1	0	0	1	0	1	3	3	4	4	1	3	4	4	1	4	2	1	#NULL!	1	1	1	2	2	2	5	5	3	1	5	3	4	3	4	4	2	2	2	2	2	2	4
2011	1	1	1	#NULL!	#NULL!	5	5	1	1	0	0	0	3	2	2	4	5	1	3	5	4	5	4	1	1	#NULL!	3	2	3	#NULL!	#NULL!	#NULL!	3	3	3	1	1	1	3	1	2	3	1	1	1	4	1	1	1
2011	1	2	#NULL!	1	1	6	8	1	1	0	1	0	2	3	3	4	4	1	2	4	4	4	4	3	3	#NULL!	1	2	1	2	2	2	5	5	1	3	1	1	2	1	1	1	1	1	1	1	1	1	1
2011	1	1	1	#NULL!	#NULL!	2	3	1	1	0	0	0	3	2	2	4	4	1	3	4	4	3	3	2	1	#NULL!	2	2	1	1	1	3	4	4	5	2	2	3	3	3	5	2	2	2	2	2	2	2	2
2011	1	1	1	#NULL!	#NULL!	6	6	1	1	1	0	1	3	3	4	4	4	1	4	4	4	4	3	1	3	#NULL!	2	1	2	#NULL!	#NULL!	#NULL!	5	5	3	1	3	3	3	3	5	5	1	1	1	1	1	1	5
2011	1	1	1	#NULL!	#NULL!	4	4	1	1	0	0	1	3	2	2	4	4	1	3	4	4	4	4	3	2	#NULL!	1	2	1	1	1	2	5	5	1	1	1	1	1	1	1	1	1	1	1	1	1	1	1
2011	1	1	1	#NULL!	#NULL!	4	2	1	0	0	0	0	2	3	3	4	4	1	2	4	4	4	4	3	1	#NULL!	2	1	1	2	2	2	5	5	4	1	4	5	4	5	5	2	1	1	1	2	3	1	2
2011	1	1	1	#NULL!	#NULL!	6	25	0	1	0	1	1	2	2	2	4	4	1	3	4	4	4	4	1	3	#NULL!	3	2	1	1	1	0	4	3	5	1	5	5	1	4	4	5	1	4	3	4	1	1	5
2011	1	2	#NULL!	1	1	4	20	0	1	0	0	0	2	2	2	4	4	2	3	3	4	4	4	2	2	#NULL!	2	2	3	#NULL!	#NULL!	#NULL!	4	4	4	2	3	3	4	3	4	4	3	2	4	4	4	3	4
2011	1	1	1	#NULL!	#NULL!	8	2	1	0	0	0	0	3	3	4	4	4	1	2	4	4	2	4	2	3	#NULL!	1	1	1	2	4	0	5	5	3	4	5	5	5	5	5	5	1	4	1	1	1	1	1
2011	1	1	1	#NULL!	#NULL!	3	15	1	1	1	0	0	2	2	2	2	5	1	4	5	4	4	4	1	2	#NULL!	3	2	3	#NULL!	#NULL!	#NULL!	4	4	3	1	4	3	4	4	4	3	4	2	3	2	2	2	3
2011	1	1	1	#NULL!	#NULL!	4	1	1	0	0	0	0	2	99	1	5	5	1	4	5	5	5	4	1	1	#NULL!	1	1	1	3	2	3	5	5	2	1	3	5	3	5	5	1	1	1	1	1	1	1	1
2011	1	1	1	#NULL!	#NULL!	4	8	1	1	0	0	0	3	2	2	4	4	2	3	4	4	4	4	4	4	#NULL!	1	2	2	#NULL!	#NULL!	#NULL!	4	4	3	1	4	4	4	4	4	4	2	1	2	2	2	1	2
2011	1	1	1	#NULL!	#NULL!	8	9	0	1	0	0	0	1	3	3	5	5	2	4	5	4	5	5	1	1	#NULL!	3	2	3	#NULL!	#NULL!	#NULL!	3	3	3	4	2	2	4	2	3	3	4	2	4	2	3	3	3
2011	1	1	1	#NULL!	#NULL!	2	2	0	1	0	0	0	2	2	2	4	4	1	2	1	5	4	4	1	2	#NULL!	3	1	1	1	1	2	5	5	1	1	3	3	3	5	5	1	1	1	1	1	1	1	1
2011	1	1	1	#NULL!	#NULL!	5	15	1	0	0	0	0	3	2	2	4	4	1	3	4	4	4	3	1	2	#NULL!	1	2	1	3	1	2	5	4	2	1	3	3	3	5	4	3	1	1	1	1	1	3	3
2011	1	1	1	#NULL!	#NULL!	5	1	0	1	1	1	1	3	2	2	3	4	1	2	1	4	4	2	4	3	#NULL!	3	2	2	#NULL!	#NULL!	#NULL!	5	5	3	3	2	5	4	4	5	2	2	2	2	2	2	2	2
2011	1	1	1	#NULL!	#NULL!	6	2	1	0	0	0	0	3	2	2	4	4	1	2	4	4	4	4	1	2	#NULL!	1	2	1	2	3	2	5	5	3	1	5	5	5	5	5	4	2	2	2	2	2	2	4
2011	1	1	1	#NULL!	#NULL!	3	5	0	0	0	1	0	3	99	1	4	4	1	3	4	4	4	4	3	1	#NULL!	3	2	3	#NULL!	#NULL!	#NULL!	1	1	3	5	5	1	1	1	1	1	1	1	1	1	1	1	1
2011	1	1	1	#NULL!	#NULL!	4	3	1	1	1	0	0	3	2	2	4	4	1	3	4	4	4	4	3	2	#NULL!	1	2	1	3	1	0	4	4	5	2	4	4	4	4	5	1	1	1	1	1	1	1	1
2011	1	1	1	#NULL!	#NULL!	4	8	0	1	0	0	1	2	2	2	4	5	1	4	5	4	5	5	1	3	#NULL!	3	2	3	#NULL!	#NULL!	#NULL!	2	3	5	1	3	1	3	1	2	2	2	2	2	2	2	2	2
2011	1	1	1	#NULL!	#NULL!	4	10	1	0	0	1	1	3	2	2	4	4	1	2	2	4	3	2	2	2	#NULL!	1	1	1	2	3	2	5	5	2	2	4	5	4	5	5	1	1	1	1	1	1	1	4
2011	1	1	1	#NULL!	#NULL!	5	6	1	1	1	0	1	2	2	2	4	5	1	4	5	4	4	4	3	3	#NULL!	3	2	1	3	2	0	4	5	3	1	4	3	3	4	5	4	4	4	4	4	2	3	4
2011	1	1	1	#NULL!	#NULL!	5	10	1	0	1	0	0	1	2	2	4	4	1	2	1	4	5	4	1	2	#NULL!	3	2	3	#NULL!	#NULL!	#NULL!	3	4	2	2	4	4	2	3	4	1	1	1	1	1	1	1	1
2011	1	1	1	#NULL!	#NULL!	5	16	1	1	0	0	0	3	2	2	1	5	1	2	5	4	4	3	1	3	#NULL!	1	2	1	2	2	2	5	4	1	1	3	5	5	5	4	1	1	1	1	1	1	1	1
2011	1	2	#NULL!	1	1	5	4	0	1	0	0	0	2	2	2	4	5	5	4	5	4	5	5	1	1	#NULL!	3	2	3	#NULL!	#NULL!	#NULL!	4	4	4	1	4	4	3	3	3	1	2	3	3	3	2	2	3
2011	1	2	#NULL!	1	1	7	3	1	1	0	0	0	1	99	1	4	4	1	2	4	4	5	4	1	2	#NULL!	3	1	1	3	2	2	5	5	2	2	3	3	4	4	3	4	2	2	1	1	1	1	2
2011	1	1	1	#NULL!	#NULL!	4	7	1	0	0	0	0	3	2	2	4	5	1	1	5	4	5	4	3	1	#NULL!	1	1	2	#NULL!	#NULL!	#NULL!	5	5	1	3	4	5	5	4	5	3	1	1	1	1	1	1	3
2011	1	1	1	#NULL!	#NULL!	4	3	1	0	0	0	0	3	2	2	5	5	1	2	5	5	5	4	2	2	#NULL!	1	2	1	1	1	2	5	5	2	2	3	2	4	4	5	4	2	2	2	2	2	2	5
2011	1	1	1	#NULL!	#NULL!	6	3	1	0	0	0	0	3	3	3	3	4	1	1	4	4	4	4	4	2	#NULL!	1	1	1	2	4	2	5	5	1	1	5	5	4	5	5	1	1	1	1	1	1	1	1
2011	1	1	1	#NULL!	#NULL!	4	3	1	0	0	1	0	3	3	3	4	4	1	1	4	4	3	3	4	4	#NULL!	1	2	1	2	1	2	5	5	2	1	4	5	4	5	5	1	1	1	1	1	1	3	2
2011	1	1	1	#NULL!	#NULL!	6	10	1	0	0	1	0	3	2	2	3	3	1	4	4	4	4	4	1	1	#NULL!	1	2	1	3	2	2	5	5	4	1	3	4	3	5	5	5	1	3	1	1	1	3	4
2011	1	1	1	#NULL!	#NULL!	6	14	1	0	0	0	0	3	3	4	4	4	1	2	4	4	4	4	4	2	#NULL!	1	1	1	2	4	2	5	5	1	1	5	5	5	5	5	1	1	1	1	1	1	1	1
2011	1	1	1	#NULL!	#NULL!	5	16	1	1	1	1	1	3	2	2	4	4	1	3	4	4	1	4	3	3	#NULL!	1	2	1	1	2	2	5	5	1	1	4	5	4	5	5	1	1	1	1	1	1	1	1
2011	1	1	1	#NULL!	#NULL!	2	2	1	0	1	0	0	3	3	3	4	4	1	1	4	4	4	3	1	2	#NULL!	3	2	1	1	3	2	5	5	3	3	4	5	4	5	3	3	4	3	3	3	3	3	3
2011	1	1	1	#NULL!	#NULL!	6	7	1	1	1	0	0	3	3	4	4	4	1	1	4	4	5	5	1	2	#NULL!	3	2	2	#NULL!	#NULL!	#NULL!	3	3	3	1	3	1	1	1	3	3	1	1	4	4	2	2	3
2011	1	1	1	#NULL!	#NULL!	4	3	1	0	0	0	0	3	2	2	3	4	1	4	4	4	4	4	1	2	#NULL!	1	2	1	2	2	2	5	5	1	2	5	5	5	5	5	2	1	1	1	1	1	4	2
2011	1	1	1	#NULL!	#NULL!	3	1	1	1	0	0	0	2	2	2	4	4	1	3	4	4	1	4	1	3	#NULL!	3	2	2	#NULL!	#NULL!	#NULL!	5	5	3	2	5	4	4	3	4	2	2	2	4	4	4	3	3
2011	1	2	#NULL!	1	1	7	5	1	1	0	0	0	2	2	2	4	4	4	4	4	4	4	4	1	2	#NULL!	3	2	1	2	2	2	5	5	1	5	5	5	4	5	5	1	2	1	1	1	1	1	1
2011	1	2	#NULL!	1	1	6	8	1	0	0	0	0	3	2	2	4	4	1	2	4	4	3	2	3	3	#NULL!	1	2	1	2	1	2	5	5	1	1	5	5	5	5	5	1	1	1	1	1	5	1	5
2011	1	1	1	#NULL!	#NULL!	7	3	1	1	1	1	0	2	3	3	1	1	1	4	5	5	5	5	1	1	#NULL!	3	2	1	1	2	2	5	4	5	5	4	5	4	4	5	1	4	1	1	1	1	1	1
2011	1	1	1	#NULL!	#NULL!	4	6	1	0	0	0	0	2	3	4	1	5	1	3	5	4	4	4	2	3	#NULL!	1	1	1	2	2	2	5	5	2	1	3	3	4	4	5	3	1	1	1	1	1	1	1
2011	1	1	1	#NULL!	#NULL!	8	5	1	1	1	1	1	1	2	2	4	4	1	1	1	4	4	4	3	3	#NULL!	1	2	1	2	2	2	5	5	4	1	3	4	2	4	5	2	2	3	2	2	2	2	2
2011	1	1	1	#NULL!	#NULL!	5	11	1	0	0	0	0	3	2	2	4	5	1	4	5	4	4	4	1	3	#NULL!	3	2	1	1	1	2	5	5	1	5	5	5	5	5	5	1	1	1	1	1	1	1	1
2011	1	1	1	#NULL!	#NULL!	2	2	1	0	0	0	0	2	2	2	4	4	5	5	4	4	4	5	2	1	#NULL!	3	2	3	#NULL!	#NULL!	#NULL!	4	4	3	1	1	1	3	4	4	3	3	3	3	3	3	3	3
2011	1	2	#NULL!	1	1	6	3	1	1	0	0	0	2	3	3	4	4	3	3	4	4	5	5	1	2	#NULL!	3	2	1	2	2	2	5	5	1	1	4	4	3	5	4	1	1	1	1	1	1	1	2
2011	1	1	1	#NULL!	#NULL!	3	15	1	1	0	0	0	3	2	2	2	5	1	3	5	4	4	4	2	2	#NULL!	3	2	2	#NULL!	#NULL!	#NULL!	4	4	4	4	4	4	4	4	4	4	3	3	4	4	4	4	4
2011	1	1	1	#NULL!	#NULL!	3	4	1	1	0	0	0	1	3	3	1	5	5	4	5	5	5	5	2	1	#NULL!	3	2	3	#NULL!	#NULL!	#NULL!	3	3	3	3	3	3	3	3	3	3	3	3	1	3	3	1	3
2011	1	1	1	#NULL!	#NULL!	4	1	1	0	0	0	0	2	2	2	4	4	1	1	4	4	4	4	3	3	#NULL!	3	2	3	#NULL!	#NULL!	#NULL!	4	4	3	1	3	3	4	2	2	5	5	2	5	5	1	1	3
2011	1	1	1	#NULL!	#NULL!	5	4	1	0	0	1	0	2	2	2	4	4	1	4	4	4	4	4	2	1	#NULL!	1	1	1	2	4	2	5	5	1	1	5	5	4	5	5	1	1	1	1	1	1	1	1
2011	1	1	1	#NULL!	#NULL!	2	2	0	1	0	0	0	3	2	2	4	5	1	4	4	4	3	4	3	4	#NULL!	1	2	2	#NULL!	#NULL!	#NULL!	4	4	4	2	4	2	4	2	3	4	2	2	2	4	4	4	3
2011	1	1	1	#NULL!	#NULL!	5	6	1	1	0	0	0	3	2	2	4	4	1	3	4	4	4	4	1	2	#NULL!	2	1	1	2	2	2	5	5	2	1	5	5	5	5	5	1	1	1	1	1	1	1	1
2011	1	2	#NULL!	1	1	5	3	1	0	0	0	0	2	2	2	4	4	1	4	4	4	4	5	1	3	#NULL!	2	2	1	1	1	1	4	5	3	1	4	4	3	3	4	1	2	3	2	3	2	3	3
2011	1	1	1	#NULL!	#NULL!	5	12	1	0	0	0	0	3	2	2	4	4	1	2	4	4	3	3	3	2	#NULL!	1	1	1	2	2	2	5	5	1	1	4	5	5	5	5	1	1	1	1	1	1	1	1
2011	1	1	1	#NULL!	#NULL!	4	7	1	1	0	0	0	3	2	2	4	5	1	2	5	4	4	3	1	2	#NULL!	3	2	3	#NULL!	#NULL!	#NULL!	2	3	5	2	3	3	3	1	3	2	5	3	3	4	2	3	3
2011	1	1	1	#NULL!	#NULL!	5	10	0	1	0	0	0	2	2	2	2	2	1	2	5	5	5	3	1	3	#NULL!	3	2	2	#NULL!	#NULL!	#NULL!	2	3	3	4	3	2	3	1	3	2	4	2	4	4	2	3	3
2011	1	1	1	#NULL!	#NULL!	4	1	1	1	0	0	0	2	2	2	5	5	1	2	3	3	5	5	1	3	#NULL!	3	1	1	1	2	0	4	5	2	2	3	3	4	3	4	2	1	2	2	2	2	2	2
2011	1	1	1	#NULL!	#NULL!	7	2	1	0	0	1	0	3	3	3	4	4	1	2	4	4	4	4	3	2	#NULL!	1	2	1	2	2	2	5	5	1	1	5	5	5	5	5	5	1	1	1	1	1	1	1
2011	1	1	1	#NULL!	#NULL!	4	1	1	1	0	0	0	3	2	2	4	4	1	2	4	4	4	2	2	3	#NULL!	1	2	1	1	1	2	5	5	3	2	4	5	5	5	5	3	1	2	2	2	3	2	4
2011	1	1	1	#NULL!	#NULL!	6	15	1	0	0	0	0	2	3	3	3	4	1	2	3	4	3	3	3	2	#NULL!	1	1	1	2	2	2	5	5	1	1	5	5	3	5	5	1	1	1	1	1	1	1	1
2011	1	1	1	#NULL!	#NULL!	2	2	1	1	0	1	0	2	2	2	4	5	1	1	5	5	5	5	2	3	#NULL!	3	2	1	3	1	0	4	4	2	2	3	2	3	3	3	2	2	2	2	2	2	2	2
2011	1	1	1	#NULL!	#NULL!	4	5	1	0	0	1	0	3	2	2	4	4	1	1	1	4	1	1	4	1	#NULL!	1	2	1	2	1	2	4	4	2	3	4	4	4	2	4	2	3	3	3	3	3	3	4
2011	1	1	1	#NULL!	#NULL!	4	12	1	1	0	0	0	3	3	3	4	4	1	3	4	4	5	5	3	2	#NULL!	1	2	1	1	2	2	5	5	1	1	1	1	4	5	5	1	1	1	1	1	1	1	1
2011	1	1	1	#NULL!	#NULL!	4	8	1	1	0	0	0	2	2	2	4	5	1	3	5	4	3	4	3	1	#NULL!	1	2	1	2	1	2	5	5	1	1	4	5	3	5	5	1	1	1	1	1	1	1	1
2011	1	1	1	#NULL!	#NULL!	7	5	1	0	1	1	0	3	2	2	4	4	1	2	4	4	4	4	2	2	#NULL!	1	1	1	2	4	2	5	5	1	2	5	5	5	5	5	2	2	2	2	1	1	2	3
2011	1	2	#NULL!	1	1	5	5	1	0	0	1	0	3	3	3	1	4	1	3	3	3	3	3	1	3	#NULL!	1	1	1	1	1	2	5	5	2	2	5	5	4	5	5	2	1	1	1	1	4	1	4
2011	1	1	1	#NULL!	#NULL!	6	1	1	1	1	0	0	2	2	2	4	4	1	2	4	4	5	5	1	2	#NULL!	1	2	1	1	1	2	5	5	2	2	5	5	5	5	5	1	1	1	1	1	1	1	1
2011	1	1	1	#NULL!	#NULL!	6	4	1	0	0	0	0	3	3	3	4	5	1	1	5	3	3	3	1	4	#NULL!	1	2	1	3	3	2	5	5	5	1	5	5	5	5	5	2	2	2	2	2	2	2	2
2011	1	1	1	#NULL!	#NULL!	4	99	1	1	0	0	0	3	2	2	4	5	1	1	5	4	5	5	1	4	#NULL!	3	2	2	#NULL!	#NULL!	#NULL!	5	5	2	2	5	5	5	5	5	2	2	2	2	2	2	2	2
2011	1	1	1	#NULL!	#NULL!	4	3	1	1	0	0	0	2	2	2	4	5	1	3	5	4	4	4	3	3	#NULL!	3	1	1	0	1	2	5	5	1	4	4	5	4	5	5	1	1	1	1	1	4	1	2
2011	1	1	1	#NULL!	#NULL!	5	6	1	0	0	0	0	2	2	2	4	4	1	2	4	4	3	2	3	1	#NULL!	1	2	1	2	1	2	5	5	4	1	4	5	4	5	5	2	2	2	2	4	2	3	2
2011	1	2	#NULL!	1	1	6	10	1	1	1	1	0	2	3	3	4	4	1	4	4	4	4	4	4	2	#NULL!	1	2	1	1	2	2	5	5	4	1	5	5	5	5	5	2	2	2	4	4	1	1	1
2011	1	1	1	#NULL!	#NULL!	6	18	0	1	0	0	1	3	2	2	2	3	1	1	3	4	5	4	1	3	#NULL!	1	2	2	#NULL!	#NULL!	#NULL!	5	5	3	1	4	5	4	3	5	2	1	1	1	1	1	2	4
2011	1	1	1	#NULL!	#NULL!	6	11	1	0	0	0	0	3	2	2	3	3	1	2	3	4	3	3	3	2	#NULL!	1	1	1	2	2	2	5	5	1	4	5	5	3	5	5	1	1	1	1	1	1	1	4
2011	1	1	1	#NULL!	#NULL!	3	10	1	1	0	0	1	3	2	2	3	4	1	2	4	4	3	4	3	4	#NULL!	2	2	2	#NULL!	#NULL!	#NULL!	4	4	4	1	3	3	3	2	3	2	2	2	3	5	2	2	3
2011	1	1	1	#NULL!	#NULL!	8	3	1	0	0	0	0	2	3	3	4	4	4	4	4	4	4	5	2	1	#NULL!	3	2	1	2	2	0	5	5	2	1	5	5	5	5	5	1	1	1	1	1	1	1	1
2011	1	1	1	#NULL!	#NULL!	5	5	1	0	0	0	0	1	99	1	4	5	1	4	5	4	4	4	1	2	#NULL!	3	2	1	1	2	2	5	5	1	1	5	5	3	5	5	1	1	1	1	1	1	1	3
2011	1	2	#NULL!	1	1	6	6	0	1	0	0	0	2	2	2	3	5	1	2	5	4	5	5	4	3	#NULL!	3	2	1	2	2	2	5	4	5	2	3	3	3	3	4	1	4	1	1	1	1	1	1
2011	1	1	1	#NULL!	#NULL!	5	8	1	0	0	1	0	3	2	2	4	4	2	3	4	4	4	4	2	2	#NULL!	1	2	2	#NULL!	#NULL!	#NULL!	5	5	4	1	5	5	4	1	5	4	1	1	1	2	1	4	4
2011	1	1	1	#NULL!	#NULL!	4	9	1	1	0	0	0	2	3	3	4	5	1	2	5	4	4	4	1	4	#NULL!	1	2	1	2	1	4	5	5	3	1	5	5	5	3	5	1	1	1	1	4	1	4	4
2011	1	1	1	#NULL!	#NULL!	4	2	1	0	0	0	0	3	2	2	4	5	1	2	5	4	5	4	1	2	#NULL!	1	2	1	1	4	3	4	4	2	1	3	3	4	2	4	4	4	2	2	2	2	2	4
2011	1	1	1	#NULL!	#NULL!	5	5	1	0	0	0	0	3	2	2	4	4	1	3	4	4	4	2	1	2	#NULL!	1	1	1	2	3	0	5	5	1	1	5	5	5	5	5	5	1	1	1	1	3	1	1
2011	1	1	1	#NULL!	#NULL!	5	7	1	1	0	0	0	3	2	2	4	5	1	3	5	4	4	4	2	3	#NULL!	1	1	1	2	2	2	5	5	2	1	4	5	5	5	5	1	1	1	1	1	1	1	1
2011	1	1	1	#NULL!	#NULL!	8	7	1	0	0	0	0	3	2	2	4	4	1	2	4	4	1	4	4	2	#NULL!	1	1	1	2	2	2	5	5	1	1	5	5	2	5	5	1	1	1	1	1	5	1	3
2011	1	2	#NULL!	1	1	5	45	1	0	0	0	0	1	99	1	5	4	5	4	5	4	4	4	2	2	#NULL!	3	1	1	1	2	2	5	5	1	2	5	5	3	3	5	2	1	2	2	2	2	2	1
2011	1	1	1	#NULL!	#NULL!	2	4	0	0	0	1	0	2	2	2	5	5	5	2	5	5	5	4	1	2	#NULL!	3	2	2	#NULL!	#NULL!	#NULL!	3	3	5	1	4	2	3	2	1	4	4	1	2	5	5	5	5
2011	1	1	1	#NULL!	#NULL!	5	1	1	0	0	0	0	2	2	2	2	5	1	2	5	4	4	4	1	2	#NULL!	3	2	1	2	3	2	5	5	3	3	5	5	4	5	5	1	1	1	1	1	1	1	3
2011	1	1	1	#NULL!	#NULL!	3	8	1	0	0	0	0	3	2	2	4	4	1	4	4	4	4	4	2	2	#NULL!	1	2	1	1	2	2	4	4	2	1	4	4	3	2	4	2	2	2	2	2	5	3	2
2011	1	1	1	#NULL!	#NULL!	4	3	1	1	0	1	0	2	2	2	3	3	1	2	4	4	4	4	4	1	#NULL!	1	1	1	2	4	2	5	5	1	5	5	5	3	5	5	1	1	1	1	1	3	1	1
2011	1	1	1	#NULL!	#NULL!	4	5	1	0	0	0	0	3	2	2	4	5	3	4	5	4	4	4	2	2	#NULL!	3	1	1	2	2	2	5	5	1	1	5	5	4	5	5	1	1	1	1	1	1	1	1
2011	1	1	1	#NULL!	#NULL!	4	5	1	0	0	0	0	2	2	2	4	5	1	2	5	5	5	4	1	3	#NULL!	3	1	3	#NULL!	#NULL!	#NULL!	4	4	5	1	4	3	3	1	3	4	2	2	2	2	4	2	4
2011	1	1	1	#NULL!	#NULL!	7	10	1	1	0	0	1	3	2	2	3	2	1	2	3	4	4	4	4	1	#NULL!	1	1	1	1	4	2	5	5	5	1	5	5	5	5	5	1	1	1	1	1	1	1	1
2011	1	1	1	#NULL!	#NULL!	5	10	1	0	0	0	0	3	2	2	4	4	1	2	3	4	3	3	3	1	#NULL!	1	2	1	2	2	4	5	5	2	1	5	5	5	5	5	4	1	1	1	2	2	1	2
2011	1	2	#NULL!	1	1	3	4	1	1	0	0	0	1	2	2	4	5	5	1	5	4	5	5	1	4	#NULL!	3	2	2	#NULL!	#NULL!	#NULL!	4	4	4	2	3	3	4	3	4	4	4	2	2	2	2	2	2
2011	1	2	#NULL!	1	1	7	4	1	1	0	0	0	1	2	2	3	5	1	3	5	4	5	5	1	2	#NULL!	3	1	1	2	2	1	4	4	3	2	4	3	4	3	3	4	4	2	2	2	5	1	3
2011	1	1	1	#NULL!	#NULL!	3	5	1	1	0	0	0	2	2	2	4	4	1	2	4	4	1	3	1	2	#NULL!	2	1	1	2	1	2	4	4	3	2	3	3	4	4	4	2	2	3	3	4	3	3	5
2011	1	2	#NULL!	1	1	6	3	1	0	1	0	0	3	3	3	3	4	2	4	3	3	3	4	2	2	#NULL!	3	1	1	2	2	2	5	5	3	4	4	3	4	3	5	2	2	2	2	2	2	2	2
2011	1	1	1	#NULL!	#NULL!	8	7	1	1	0	0	0	3	3	3	3	3	1	3	3	4	4	4	3	1	#NULL!	1	2	1	2	4	2	5	5	1	1	5	5	5	5	5	5	1	1	1	1	1	1	1
2011	1	1	1	#NULL!	#NULL!	4	4	0	1	0	0	0	3	2	2	4	4	1	3	2	4	5	4	3	3	#NULL!	3	2	3	#NULL!	#NULL!	#NULL!	3	3	3	1	3	2	3	2	3	4	4	1	4	1	2	1	3
2011	1	1	1	#NULL!	#NULL!	4	2	0	1	0	0	0	1	2	2	4	4	4	4	4	4	4	4	1	2	#NULL!	3	2	3	#NULL!	#NULL!	#NULL!	3	3	2	2	3	3	3	3	3	1	1	1	1	1	1	1	1
2011	1	1	1	#NULL!	#NULL!	8	15	1	1	0	0	0	2	2	2	3	5	1	3	5	4	4	4	2	2	#NULL!	1	2	1	2	2	2	5	5	3	2	5	5	4	5	4	3	3	1	1	1	1	1	5
2011	1	1	1	#NULL!	#NULL!	4	16	1	1	0	0	0	2	3	4	4	5	1	2	5	4	5	5	4	1	#NULL!	3	2	2	#NULL!	#NULL!	#NULL!	5	5	1	1	5	5	3	5	5	1	1	1	1	4	3	1	1
2011	1	1	1	#NULL!	#NULL!	3	4	1	1	0	0	0	2	2	2	4	4	1	3	2	4	4	4	1	3	#NULL!	2	2	2	#NULL!	#NULL!	#NULL!	3	3	5	1	2	2	3	1	1	2	2	2	2	1	1	2	2
2011	1	1	1	#NULL!	#NULL!	4	20	1	1	0	0	0	2	2	2	2	5	5	3	5	3	3	4	3	2	#NULL!	3	2	1	2	2	2	1	1	2	2	1	1	1	1	1	1	1	1	1	2	1	1	1
2011	1	1	1	#NULL!	#NULL!	5	10	1	1	0	0	0	2	2	2	4	5	1	2	5	4	4	4	3	2	#NULL!	2	2	2	#NULL!	#NULL!	#NULL!	5	5	4	1	4	4	3	2	4	3	2	2	4	3	2	2	2
2011	1	1	1	#NULL!	#NULL!	6	5	1	1	0	0	0	2	2	2	4	4	1	2	4	4	5	4	3	2	#NULL!	3	2	1	1	3	2	5	5	1	1	1	1	4	5	5	1	1	1	1	1	1	1	1
2011	1	1	1	#NULL!	#NULL!	4	7	1	0	1	0	0	1	3	3	3	5	1	2	5	4	5	3	2	4	#NULL!	1	1	1	3	2	2	5	4	3	3	4	4	4	4	3	1	1	1	1	1	1	1	1
2011	1	1	1	#NULL!	#NULL!	5	2	1	0	0	0	1	3	3	3	4	4	1	3	4	4	4	4	3	4	#NULL!	1	2	1	2	2	4	5	5	3	1	4	4	4	4	5	3	3	3	3	3	3	3	3
2011	1	1	1	#NULL!	#NULL!	3	6	0	1	0	0	0	3	2	2	4	5	1	2	5	4	5	2	2	3	#NULL!	2	2	2	#NULL!	#NULL!	#NULL!	5	5	3	3	5	5	5	1	4	3	2	2	2	4	1	4	4
2011	1	1	1	#NULL!	#NULL!	5	5	0	1	0	0	0	3	2	2	3	4	1	1	1	4	1	4	2	3	#NULL!	1	2	1	2	2	2	5	5	3	2	3	3	4	4	4	1	1	1	4	4	1	1	1
2011	1	1	1	#NULL!	#NULL!	6	8	1	1	0	0	0	3	2	2	3	5	1	3	5	4	2	2	2	1	#NULL!	1	2	1	2	2	2	5	5	1	2	5	5	5	5	5	1	1	2	1	1	1	1	1
2011	1	1	1	#NULL!	#NULL!	5	17	0	1	0	0	0	1	3	3	4	4	1	2	4	4	5	5	3	3	#NULL!	3	1	2	#NULL!	#NULL!	#NULL!	3	3	3	1	3	3	3	1	3	3	3	3	3	3	3	3	4
2011	1	1	1	#NULL!	#NULL!	4	25	1	0	0	0	0	2	2	2	3	5	5	1	5	4	4	4	1	3	#NULL!	3	1	1	2	1	4	5	5	2	1	5	5	4	5	5	1	1	1	1	1	1	1	1
2011	1	1	1	#NULL!	#NULL!	4	5	1	0	1	1	0	2	2	2	2	2	1	1	4	3	2	3	2	2	#NULL!	1	2	1	1	2	2	4	4	2	2	4	4	4	4	3	2	2	2	2	2	2	2	2
2011	1	2	#NULL!	1	1	6	15	1	1	0	0	1	3	3	3	4	4	1	3	4	4	4	3	1	2	#NULL!	1	1	1	1	2	2	5	5	3	1	3	3	4	5	5	3	2	1	1	1	2	1	3
2011	1	1	1	#NULL!	#NULL!	5	8	0	1	0	0	0	1	3	4	4	5	4	4	4	4	4	4	1	4	#NULL!	3	2	3	#NULL!	#NULL!	#NULL!	1	1	1	1	1	1	3	1	3	2	2	2	1	4	2	4	3
2011	1	1	1	#NULL!	#NULL!	5	20	1	1	0	0	1	3	3	3	3	4	1	3	4	4	3	4	2	3	#NULL!	2	1	1	2	2	2	5	5	2	2	5	5	5	5	5	4	2	4	4	4	2	3	4
2011	1	2	#NULL!	1	1	8	6	1	1	1	1	1	1	2	2	1	1	2	1	1	4	1	4	2	2	#NULL!	2	2	3	#NULL!	#NULL!	#NULL!	3	3	4	4	3	2	3	3	2	3	3	3	3	1	4	3	3
2011	1	1	1	#NULL!	#NULL!	5	11	1	0	0	0	0	2	2	2	4	4	1	3	4	4	4	5	2	1	#NULL!	3	2	1	2	2	1	5	5	3	3	5	5	5	5	5	3	2	3	3	3	3	3	3
2011	1	1	1	#NULL!	#NULL!	5	3	1	0	0	0	0	2	3	3	4	5	1	2	5	4	5	5	2	3	#NULL!	3	2	2	#NULL!	#NULL!	#NULL!	4	4	3	1	3	4	3	2	4	2	2	2	2	4	2	2	2
2011	1	1	1	#NULL!	#NULL!	5	3	0	0	1	0	0	2	2	2	4	4	1	4	1	4	4	4	4	1	#NULL!	3	2	1	1	1	2	5	5	2	1	2	4	5	5	5	3	1	1	1	1	1	1	1
2011	1	1	1	#NULL!	#NULL!	6	6	0	1	0	0	0	2	2	2	5	5	5	4	5	5	5	4	2	1	#NULL!	1	2	2	#NULL!	#NULL!	#NULL!	3	3	1	1	3	3	3	1	3	3	1	3	3	4	1	1	1
2011	1	1	1	#NULL!	#NULL!	6	5	1	0	0	0	0	3	3	3	4	4	1	2	4	4	4	4	1	2	#NULL!	1	1	1	2	2	2	5	5	1	1	5	5	5	5	5	1	1	1	1	1	1	1	1
2011	1	1	1	#NULL!	#NULL!	7	1	1	0	0	0	0	3	2	2	4	4	1	1	4	4	1	3	3	2	#NULL!	1	2	1	2	2	2	5	5	2	2	4	4	4	5	4	1	1	1	1	1	1	1	1
2011	1	1	1	#NULL!	#NULL!	6	7	1	0	0	0	0	3	2	2	4	4	1	2	4	4	4	3	1	3	#NULL!	1	2	1	2	2	2	5	5	3	1	5	5	5	5	5	5	1	2	1	4	3	2	2
2011	1	1	1	#NULL!	#NULL!	5	3	1	1	0	0	1	3	2	2	4	4	1	3	5	5	1	4	3	1	#NULL!	1	2	2	#NULL!	#NULL!	#NULL!	5	5	3	1	5	3	4	3	5	1	1	1	1	4	1	1	1
2011	1	2	#NULL!	1	1	8	6	1	1	1	0	1	1	3	4	4	4	1	2	4	4	4	4	1	2	#NULL!	1	2	1	2	2	2	4	4	2	2	4	4	4	4	4	1	1	4	2	2	2	2	2
2011	1	1	1	#NULL!	#NULL!	2	7	1	1	0	0	0	1	2	2	4	5	1	2	5	4	5	5	1	4	#NULL!	3	2	1	2	1	2	5	5	4	1	4	5	4	5	5	2	2	4	2	4	3	5	3
2011	1	1	1	#NULL!	#NULL!	3	2	1	1	0	0	0	3	2	2	4	5	1	2	5	4	2	2	1	2	#NULL!	3	2	2	#NULL!	#NULL!	#NULL!	4	4	5	1	4	3	4	2	3	2	2	4	4	5	1	4	3
2011	1	2	#NULL!	1	1	5	10	1	1	1	0	0	1	2	2	4	4	4	4	3	4	5	4	1	3	#NULL!	3	1	1	2	3	2	5	5	1	1	5	5	4	5	5	1	1	3	1	1	1	4	4
2011	1	2	#NULL!	1	1	4	15	0	1	0	0	0	2	3	3	3	5	1	2	5	4	5	5	4	2	#NULL!	3	2	2	#NULL!	#NULL!	#NULL!	4	4	2	4	3	3	3	2	4	4	4	1	3	2	2	2	4
2011	1	1	1	#NULL!	#NULL!	5	15	1	1	0	0	0	3	3	3	2	5	1	1	5	4	5	2	1	3	#NULL!	3	2	1	2	2	2	5	5	1	2	3	5	4	5	5	1	1	1	1	1	1	1	1
2011	1	1	1	#NULL!	#NULL!	4	10	1	1	0	0	1	2	3	3	4	4	1	1	1	4	1	2	3	2	#NULL!	1	2	3	#NULL!	#NULL!	#NULL!	3	3	1	1	1	1	3	1	2	1	1	1	1	1	1	1	1
2011	1	1	1	#NULL!	#NULL!	5	1	0	1	0	0	1	1	2	2	5	5	5	4	5	4	5	5	1	4	#NULL!	3	2	2	#NULL!	#NULL!	#NULL!	5	5	3	1	4	4	4	3	4	3	2	2	2	2	2	3	4
2011	1	2	#NULL!	1	1	5	4	1	0	0	0	0	1	2	2	4	4	1	3	4	4	4	4	2	3	#NULL!	1	1	1	3	1	0	5	5	5	2	5	5	4	4	4	3	3	3	2	3	4	3	4
2011	1	1	1	#NULL!	#NULL!	5	6	1	0	0	0	0	3	2	2	4	4	1	2	4	4	4	4	2	1	#NULL!	1	1	1	1	2	3	5	5	1	1	5	5	1	5	5	1	1	1	1	1	1	1	1
2011	1	1	1	#NULL!	#NULL!	4	3	1	1	0	0	0	3	2	2	4	5	1	4	5	4	5	4	1	2	#NULL!	3	1	1	2	2	2	5	5	2	1	4	5	4	5	5	1	1	2	2	2	1	4	2
2011	1	2	#NULL!	1	1	8	3	1	0	0	0	0	1	99	1	3	5	1	4	5	4	4	4	1	2	#NULL!	3	2	2	#NULL!	#NULL!	#NULL!	3	4	4	2	1	1	1	1	5	2	2	4	4	1	4	2	4
2011	1	1	1	#NULL!	#NULL!	6	18	1	1	0	0	0	3	3	4	4	5	1	3	4	4	4	4	2	4	#NULL!	3	2	1	1	1	2	5	5	1	1	5	5	3	5	5	3	2	2	2	4	4	2	4
2011	1	2	#NULL!	1	1	5	7	1	1	1	0	0	2	3	3	4	4	1	3	1	1	1	5	3	3	#NULL!	3	1	1	2	2	2	5	5	1	3	3	3	5	3	3	1	1	1	1	1	1	1	1
2011	1	1	1	#NULL!	#NULL!	3	5	0	0	0	0	1	2	2	2	4	4	3	4	4	4	4	4	2	3	#NULL!	3	2	3	#NULL!	#NULL!	#NULL!	4	4	5	1	4	3	5	3	4	1	1	1	1	1	1	1	1
2011	1	1	1	#NULL!	#NULL!	6	5	1	1	0	0	1	3	2	2	2	2	1	2	1	4	2	2	3	2	#NULL!	1	1	1	2	1	4	4	4	2	4	4	4	4	4	4	2	4	4	2	2	2	2	2
2011	1	1	1	#NULL!	#NULL!	4	2	1	0	0	0	0	3	2	2	4	4	5	4	4	4	4	4	4	2	#NULL!	3	2	2	#NULL!	#NULL!	#NULL!	5	5	3	3	3	4	4	3	5	1	1	2	3	1	5	3	3
2011	1	1	1	#NULL!	#NULL!	3	15	1	1	1	0	1	3	2	2	4	5	1	4	5	4	4	4	1	2	#NULL!	3	2	2	#NULL!	#NULL!	#NULL!	5	5	2	1	3	4	2	4	3	3	2	4	3	3	3	3	3
2011	1	1	1	#NULL!	#NULL!	4	5	0	1	0	0	0	3	2	2	3	5	1	2	5	3	3	4	1	2	#NULL!	3	2	2	#NULL!	#NULL!	#NULL!	4	4	3	3	3	2	4	4	2	5	3	3	3	2	2	2	4
2011	1	1	1	#NULL!	#NULL!	4	15	0	1	0	0	0	1	2	2	4	4	4	4	5	5	4	4	1	4	#NULL!	3	2	3	#NULL!	#NULL!	#NULL!	4	4	2	4	4	4	4	4	4	2	2	2	2	2	2	2	2
2011	1	1	1	#NULL!	#NULL!	4	5	1	1	0	0	0	2	2	2	4	4	1	3	4	4	4	3	2	2	#NULL!	1	2	1	3	1	2	4	4	4	1	4	4	4	4	4	4	2	3	4	4	2	4	4
2011	1	1	1	#NULL!	#NULL!	2	1	1	1	1	0	0	3	2	2	4	4	1	1	1	1	1	4	1	1	#NULL!	3	2	1	1	1	2	4	4	3	4	4	4	4	4	4	3	3	3	3	3	3	3	3
2011	1	1	1	#NULL!	#NULL!	6	3	1	0	0	0	0	3	2	2	3	4	1	2	4	4	2	2	2	2	#NULL!	1	1	1	3	3	4	5	5	2	1	4	5	4	5	5	2	2	2	2	2	2	2	2
2011	1	1	1	#NULL!	#NULL!	4	2	1	0	0	0	0	3	2	2	4	5	1	2	5	4	5	5	2	3	#NULL!	2	2	1	2	1	2	4	4	4	2	4	4	4	4	5	3	3	2	4	4	4	4	3
2011	1	1	1	#NULL!	#NULL!	3	3	1	1	0	0	0	2	2	2	3	5	1	1	5	4	3	3	3	2	#NULL!	3	2	1	2	1	2	5	5	3	1	5	5	5	5	5	1	3	1	1	1	3	1	1
2011	1	2	#NULL!	1	1	6	10	1	0	0	0	0	1	99	1	1	5	1	3	5	5	5	4	1	2	#NULL!	2	2	3	#NULL!	#NULL!	#NULL!	1	1	1	1	1	1	1	1	1	1	1	1	1	1	1	1	1
2011	1	1	1	#NULL!	#NULL!	6	3	1	1	1	0	0	2	2	2	4	4	1	2	2	4	4	4	3	2	#NULL!	1	1	1	2	2	2	5	5	2	1	4	4	4	4	5	3	2	2	2	2	2	2	2
2011	1	1	1	#NULL!	#NULL!	6	8	1	0	0	0	0	3	2	2	4	5	1	4	5	4	4	4	3	1	#NULL!	1	2	1	1	1	2	5	5	1	1	1	1	5	5	5	1	1	1	1	1	4	1	1
2011	1	1	1	#NULL!	#NULL!	5	5	1	0	1	0	0	3	2	2	3	3	1	4	2	4	2	2	3	2	#NULL!	1	1	1	2	2	2	5	5	3	3	4	5	5	5	5	1	1	1	1	1	1	1	2
2011	1	1	1	#NULL!	#NULL!	4	3	0	1	0	0	0	3	2	2	4	4	1	4	5	4	5	5	1	1	#NULL!	3	2	3	#NULL!	#NULL!	#NULL!	3	3	3	1	3	3	3	3	1	3	3	3	3	3	3	3	3
2011	1	1	1	#NULL!	#NULL!	4	3	0	1	0	0	0	1	2	2	5	5	1	4	5	5	5	5	1	3	#NULL!	3	2	3	#NULL!	#NULL!	#NULL!	2	2	2	2	3	1	3	1	1	2	2	2	2	2	2	2	2
2011	1	1	1	#NULL!	#NULL!	5	2	1	1	1	0	0	3	2	2	4	4	1	2	4	4	4	4	2	1	#NULL!	3	2	2	#NULL!	#NULL!	#NULL!	5	5	3	1	5	5	5	3	5	1	2	3	2	2	2	2	4
2011	1	1	1	#NULL!	#NULL!	3	15	0	1	0	0	0	2	2	2	3	5	1	3	4	3	5	3	3	3	#NULL!	3	1	2	#NULL!	#NULL!	#NULL!	4	4	4	2	4	4	3	4	4	2	4	3	2	2	2	2	2
2011	1	1	1	#NULL!	#NULL!	3	1	1	1	0	0	0	3	2	2	4	4	2	4	4	4	4	4	1	3	#NULL!	3	2	3	#NULL!	#NULL!	#NULL!	3	3	5	1	3	3	3	4	3	3	5	5	5	4	3	2	3
2011	1	1	1	#NULL!	#NULL!	4	8	1	1	0	0	0	3	2	2	4	5	1	4	5	4	4	4	1	3	#NULL!	1	2	3	#NULL!	#NULL!	#NULL!	2	2	2	1	4	2	4	2	2	1	1	1	1	1	1	1	1
2011	1	1	1	#NULL!	#NULL!	6	8	0	1	1	0	1	3	3	3	4	4	1	4	5	4	4	4	1	2	#NULL!	3	2	1	1	1	2	4	4	2	1	4	4	4	4	4	4	2	2	2	2	2	2	4
2011	1	1	1	#NULL!	#NULL!	5	1	0	1	0	0	0	2	2	2	4	5	1	1	5	4	5	5	1	3	#NULL!	3	2	1	1	1	2	5	5	3	1	5	5	5	5	1	3	1	3	1	1	3	1	1
2011	1	1	1	#NULL!	#NULL!	3	15	1	1	0	0	0	2	2	2	4	5	1	1	5	4	1	4	1	1	#NULL!	3	2	2	#NULL!	#NULL!	#NULL!	3	3	3	1	3	3	3	2	3	4	3	3	3	4	4	3	3
2011	1	1	1	#NULL!	#NULL!	5	2	0	1	0	0	0	3	2	2	4	4	1	4	4	4	4	4	2	1	#NULL!	3	1	1	1	2	1	5	5	3	1	4	3	4	3	4	3	1	1	1	1	1	1	3
2011	1	1	1	#NULL!	#NULL!	4	1	1	1	0	0	0	1	3	3	5	4	1	1	1	4	4	4	1	2	#NULL!	1	2	3	#NULL!	#NULL!	#NULL!	3	4	4	3	3	3	3	3	3	4	4	4	4	4	4	4	4
2011	1	1	1	1	2	3	1	0	1	0	0	1	3	2	2	5	5	1	2	5	5	5	5	2	4	#NULL!	1	1	1	2	1	2	5	5	2	1	5	5	5	5	5	1	1	1	1	1	1	1	1
2011	1	1	1	#NULL!	#NULL!	5	6	1	1	1	0	0	2	3	3	4	4	1	3	4	4	4	4	2	3	#NULL!	2	2	1	2	2	1	5	5	3	1	5	5	4	5	5	1	1	1	1	1	1	1	1
2011	1	1	1	#NULL!	#NULL!	4	20	0	1	0	0	0	3	2	2	3	3	2	2	2	4	4	4	2	2	#NULL!	3	2	1	1	1	1	5	5	3	4	4	4	4	4	4	3	2	2	2	2	2	2	3
2011	1	1	1	#NULL!	#NULL!	5	4	0	1	0	0	1	2	2	2	2	4	2	4	4	4	1	4	1	2	#NULL!	3	2	3	#NULL!	#NULL!	#NULL!	3	3	3	2	3	3	3	3	3	3	3	3	3	3	3	3	3
2011	1	1	1	#NULL!	#NULL!	7	15	1	0	0	0	0	2	2	2	4	5	4	2	5	4	4	4	1	2	#NULL!	3	2	3	#NULL!	#NULL!	#NULL!	1	3	3	1	3	2	4	1	2	1	1	1	1	1	2	1	1
2011	1	1	1	#NULL!	#NULL!	4	2	1	0	0	0	0	3	2	2	1	1	1	1	1	1	1	2	2	3	#NULL!	1	1	1	2	3	4	5	5	3	3	5	5	5	5	5	1	1	1	1	1	1	1	1
2011	1	2	#NULL!	1	1	6	8	1	0	0	1	0	2	2	2	3	4	1	2	4	4	1	4	3	2	#NULL!	3	2	1	1	2	2	5	5	1	2	3	3	4	4	3	1	1	1	1	1	1	1	1
2011	1	1	1	#NULL!	#NULL!	5	3	1	1	0	0	0	2	2	2	4	4	5	5	4	4	4	4	4	1	#NULL!	3	2	1	2	2	2	4	4	1	1	4	4	4	4	4	1	1	1	1	1	1	1	1
2011	1	1	1	#NULL!	#NULL!	6	8	1	1	1	0	0	1	2	2	4	4	1	3	4	4	4	4	1	2	#NULL!	1	2	2	#NULL!	#NULL!	#NULL!	3	3	4	2	1	3	3	3	3	1	1	1	1	3	1	1	2
2011	1	1	1	#NULL!	#NULL!	4	4	0	1	0	0	0	2	2	2	4	5	1	2	4	4	5	5	3	2	#NULL!	3	2	2	#NULL!	#NULL!	#NULL!	2	2	3	1	3	3	3	3	3	4	1	1	5	2	5	2	3
2011	1	1	1	#NULL!	#NULL!	5	4	1	1	0	0	0	2	2	2	4	5	1	2	5	4	4	4	1	2	#NULL!	2	1	1	2	2	2	5	5	1	1	3	3	5	5	5	1	1	1	1	1	1	1	4
2011	1	1	1	#NULL!	#NULL!	3	2	1	1	0	0	0	1	2	2	4	4	4	4	4	4	4	4	2	1	#NULL!	1	2	1	1	1	2	5	5	1	1	5	3	5	3	5	1	1	1	1	3	1	2	1
2011	1	1	1	#NULL!	#NULL!	3	4	1	1	0	0	0	1	2	2	4	4	2	2	4	4	5	4	1	2	#NULL!	3	2	2	#NULL!	#NULL!	#NULL!	5	5	3	1	4	3	4	3	4	5	2	2	2	1	2	2	4
2011	1	1	1	#NULL!	#NULL!	5	20	1	1	0	0	1	2	2	2	4	4	1	3	4	4	4	4	1	2	#NULL!	3	2	1	1	1	2	5	5	1	1	1	5	3	5	3	1	1	1	1	1	1	1	1
2011	1	1	1	#NULL!	#NULL!	6	10	1	1	1	0	0	3	2	2	3	3	1	3	4	4	4	4	2	1	#NULL!	3	2	1	2	1	2	4	4	4	1	4	4	4	4	4	2	2	2	2	2	2	2	3
2011	1	1	1	#NULL!	#NULL!	3	6	0	1	0	0	0	2	2	2	4	5	5	4	4	4	4	4	2	3	#NULL!	3	2	3	#NULL!	#NULL!	#NULL!	3	3	3	3	3	1	3	3	3	1	1	1	1	1	1	1	1
2011	1	1	1	#NULL!	#NULL!	4	3	1	0	0	0	0	3	3	3	1	5	1	2	5	4	4	4	4	1	#NULL!	1	2	1	3	1	2	4	4	3	1	4	4	4	4	5	3	1	1	1	1	1	1	4
2011	1	1	1	#NULL!	#NULL!	7	15	1	1	1	1	0	1	3	3	4	4	1	2	4	4	4	4	1	1	#NULL!	3	2	1	1	2	2	5	5	2	1	4	4	5	5	5	1	1	1	1	1	1	1	3
2011	1	1	1	#NULL!	#NULL!	4	2	1	1	0	0	0	3	3	3	4	4	4	4	4	4	4	4	1	2	#NULL!	3	2	1	2	1	0	5	4	3	1	5	3	3	5	5	2	2	2	2	2	2	2	3
2011	1	1	1	#NULL!	#NULL!	5	1	1	0	0	0	0	3	2	2	4	5	1	3	5	4	4	3	2	1	#NULL!	2	2	1	2	1	4	4	4	3	1	3	4	4	4	3	2	2	3	2	3	3	3	4
2011	1	1	1	#NULL!	#NULL!	4	3	1	0	1	0	0	3	2	2	4	4	1	2	4	4	2	4	1	2	#NULL!	2	2	1	2	2	2	4	4	1	1	3	2	4	3	5	3	3	3	3	4	2	3	3
2011	1	1	1	#NULL!	#NULL!	7	1	0	1	0	0	0	1	3	3	4	4	1	4	4	4	5	5	1	4	#NULL!	3	2	3	#NULL!	#NULL!	#NULL!	3	4	3	1	3	2	3	1	3	2	4	2	4	2	2	2	2
2011	1	1	1	#NULL!	#NULL!	3	5	1	0	0	0	0	3	2	2	4	4	1	3	4	4	4	4	1	3	#NULL!	3	2	1	3	1	2	5	5	3	1	5	5	4	4	5	1	1	1	1	1	1	1	1
2011	1	1	1	#NULL!	#NULL!	4	2	1	0	0	0	0	2	2	2	1	5	1	4	5	5	5	4	2	2	#NULL!	3	2	2	#NULL!	#NULL!	#NULL!	5	5	3	1	4	4	3	2	4	4	2	2	2	2	4	2	2
2011	1	1	1	#NULL!	#NULL!	4	6	1	1	0	0	0	1	3	3	4	4	3	3	4	4	5	4	1	2	#NULL!	3	2	2	#NULL!	#NULL!	#NULL!	4	4	5	1	4	4	3	3	5	4	4	4	4	4	4	4	3
2011	1	2	#NULL!	1	1	2	1	0	1	0	0	0	3	2	2	4	4	3	4	3	5	5	4	1	2	#NULL!	3	2	1	3	1	2	4	4	3	2	3	3	4	4	4	2	4	3	3	3	3	3	3
2011	1	1	1	#NULL!	#NULL!	5	3	0	1	0	0	0	2	2	2	4	5	1	2	5	4	5	5	4	4	#NULL!	1	2	1	2	2	2	5	5	2	1	3	5	3	5	5	1	1	1	1	1	1	1	1
2011	1	1	1	#NULL!	#NULL!	3	10	1	0	1	0	0	2	99	1	4	4	4	4	4	4	4	4	1	1	#NULL!	3	2	3	#NULL!	#NULL!	#NULL!	3	3	3	3	3	3	3	3	3	3	3	3	3	3	3	3	3
2011	1	1	1	#NULL!	#NULL!	3	10	1	1	1	0	0	3	2	2	4	5	1	2	5	4	4	3	2	2	#NULL!	1	2	1	2	1	2	5	5	3	1	5	5	3	5	5	4	4	3	3	4	3	5	4
2011	1	2	#NULL!	1	1	8	8	0	0	1	0	0	1	3	4	4	4	1	4	4	4	4	4	1	1	#NULL!	3	2	1	2	1	1	5	5	3	1	4	1	5	5	5	1	1	1	1	1	1	1	1
2011	1	1	1	#NULL!	#NULL!	4	20	0	1	0	0	0	2	2	2	4	4	2	3	4	4	4	4	1	3	#NULL!	2	2	3	#NULL!	#NULL!	#NULL!	2	2	2	1	3	2	3	2	2	2	2	2	2	2	2	2	2
2011	1	1	1	#NULL!	#NULL!	5	2	1	1	0	0	0	2	2	2	2	5	1	2	5	4	5	5	3	1	#NULL!	1	2	2	#NULL!	#NULL!	#NULL!	5	5	1	1	4	5	4	4	5	5	1	1	1	1	3	1	5
2011	1	1	1	#NULL!	#NULL!	6	1	0	1	0	0	0	2	99	1	5	5	1	4	5	5	5	5	1	4	#NULL!	3	2	3	#NULL!	#NULL!	#NULL!	3	3	3	1	3	3	3	3	1	1	1	1	1	1	5	1	1
2011	1	1	1	2	#NULL!	4	20	0	1	0	0	0	2	2	2	3	3	3	1	1	4	4	3	2	3	#NULL!	3	2	3	#NULL!	#NULL!	#NULL!	3	3	2	3	1	1	3	1	1	3	4	1	3	5	3	5	3
2011	1	1	1	#NULL!	#NULL!	4	8	0	1	0	0	0	1	3	3	4	4	1	3	3	4	4	4	2	2	#NULL!	3	2	1	1	1	3	5	5	4	2	5	3	4	2	5	3	1	1	3	3	1	3	3
2011	1	2	#NULL!	1	1	5	3	1	0	0	0	0	3	2	2	2	4	1	2	4	4	4	4	3	2	#NULL!	1	2	1	1	1	2	5	5	3	2	4	4	4	3	5	4	3	3	3	4	4	3	4
2011	1	1	1	#NULL!	#NULL!	4	1	1	0	0	0	0	3	2	2	5	5	1	2	5	5	5	5	1	2	#NULL!	1	2	1	1	1	2	5	5	4	3	4	4	4	4	5	2	2	2	2	4	2	4	4
2011	1	1	1	#NULL!	#NULL!	4	5	1	0	0	0	0	3	2	2	4	3	2	2	3	4	3	4	1	3	#NULL!	3	2	3	#NULL!	#NULL!	#NULL!	5	5	1	1	3	1	3	1	5	3	3	3	3	1	4	3	3
2011	1	1	1	#NULL!	#NULL!	4	15	1	1	1	0	0	2	2	2	3	5	1	4	5	4	5	5	1	2	#NULL!	3	2	2	#NULL!	#NULL!	#NULL!	3	3	2	1	3	3	3	3	3	3	3	3	3	3	3	3	3
2011	1	1	1	#NULL!	#NULL!	4	10	0	1	0	0	0	2	2	2	5	5	5	5	5	5	5	3	1	3	#NULL!	3	2	2	#NULL!	#NULL!	#NULL!	4	4	3	4	5	3	3	3	4	4	4	3	3	3	3	3	3
2011	1	1	1	#NULL!	#NULL!	4	2	0	1	0	0	0	2	3	3	4	4	5	4	4	4	4	5	3	2	#NULL!	3	2	3	#NULL!	#NULL!	#NULL!	3	3	5	1	1	1	3	1	3	1	1	1	1	1	1	1	1
2011	1	1	1	#NULL!	#NULL!	4	8	1	0	0	0	0	3	2	2	4	4	1	2	4	4	2	3	2	2	#NULL!	2	2	2	#NULL!	#NULL!	#NULL!	4	5	2	1	3	2	3	2	4	3	3	1	1	1	1	1	1
2011	1	1	1	#NULL!	#NULL!	4	4	1	1	1	0	0	2	2	2	4	4	1	3	4	4	4	4	3	3	#NULL!	2	2	1	1	1	2	5	5	1	1	5	5	5	5	5	1	1	1	1	1	1	1	1
2011	1	1	1	#NULL!	#NULL!	6	5	1	0	1	0	1	3	3	3	2	3	1	2	4	4	2	4	3	2	#NULL!	2	2	1	2	3	2	5	5	2	4	5	5	5	5	5	1	1	1	1	1	1	1	1
2011	1	1	1	#NULL!	#NULL!	5	5	0	1	0	0	0	1	3	4	3	4	1	4	4	4	4	4	2	2	#NULL!	2	1	1	2	4	2	5	5	1	1	5	5	4	5	5	1	1	1	1	1	1	1	1
2011	1	1	1	#NULL!	#NULL!	5	1	1	1	0	1	0	3	3	3	4	4	1	2	4	4	4	4	2	4	#NULL!	3	2	2	#NULL!	#NULL!	#NULL!	1	1	4	1	4	4	4	4	5	4	4	1	4	2	5	2	3
2011	1	1	1	#NULL!	#NULL!	3	1	0	1	0	0	0	3	2	2	4	5	2	4	5	4	4	4	2	3	#NULL!	3	2	3	#NULL!	#NULL!	#NULL!	3	3	2	1	3	3	3	3	3	3	1	1	1	3	3	3	3
2011	1	1	1	#NULL!	#NULL!	4	5	1	0	0	0	0	3	2	2	4	4	1	2	4	4	3	3	2	2	#NULL!	2	2	1	0	1	4	4	5	2	1	3	3	5	4	4	5	1	3	2	1	5	4	5
2011	1	1	1	#NULL!	#NULL!	5	4	0	0	1	0	0	3	2	2	4	4	2	3	3	4	4	4	2	2	#NULL!	1	2	1	2	1	2	5	5	2	1	4	4	4	4	4	1	2	1	1	2	1	2	1
2011	1	1	1	#NULL!	#NULL!	3	10	1	0	0	0	0	2	2	2	4	5	1	2	5	4	5	3	4	3	#NULL!	2	2	1	1	2	2	4	4	2	2	4	3	4	4	4	2	1	2	2	2	2	2	2
2011	1	1	1	#NULL!	#NULL!	5	1	1	0	0	1	0	2	2	2	2	5	1	2	5	2	1	2	4	2	#NULL!	1	2	1	2	2	2	5	5	2	4	4	5	4	5	5	1	1	1	1	1	1	1	1
2011	1	1	1	2	#NULL!	5	5	0	1	0	0	0	3	2	2	4	4	1	2	1	4	4	1	2	2	#NULL!	3	2	2	#NULL!	#NULL!	#NULL!	3	3	3	3	3	3	3	3	3	3	3	3	3	3	3	3	3
2011	1	1	1	#NULL!	#NULL!	4	6	1	0	0	0	0	3	2	2	4	4	1	3	4	4	4	4	2	2	#NULL!	1	1	1	2	3	3	5	5	2	1	5	5	4	5	5	2	1	4	1	1	2	2	4
2011	1	1	1	#NULL!	#NULL!	4	12	1	1	0	0	0	3	2	2	4	5	1	3	5	4	5	5	2	3	#NULL!	3	2	2	#NULL!	#NULL!	#NULL!	4	5	2	1	4	3	3	3	4	5	1	1	1	1	4	3	5
2011	1	1	1	#NULL!	#NULL!	6	8	1	1	0	0	0	1	3	3	4	5	1	3	5	4	5	4	1	4	#NULL!	3	2	1	1	1	2	5	5	1	1	3	4	3	4	4	1	1	1	1	1	1	1	1
2011	1	1	1	#NULL!	#NULL!	2	2	0	1	0	0	0	2	2	2	4	5	1	2	5	4	5	5	1	3	#NULL!	3	2	2	#NULL!	#NULL!	#NULL!	4	4	3	2	4	3	4	2	4	4	2	2	2	3	2	4	4
2011	1	1	1	2	#NULL!	5	6	1	0	1	0	0	3	2	2	4	4	1	2	4	4	4	4	1	2	#NULL!	3	2	1	2	2	2	5	5	2	2	5	5	5	5	5	1	1	1	1	1	1	1	1
2011	1	1	1	#NULL!	#NULL!	3	1	0	1	0	0	0	3	3	3	4	5	5	3	5	4	4	4	1	4	#NULL!	3	2	3	#NULL!	#NULL!	#NULL!	3	3	4	2	3	3	3	3	3	4	4	4	4	4	4	4	4
2011	1	1	1	#NULL!	#NULL!	5	2	1	0	0	0	0	3	2	2	2	2	1	4	1	3	3	4	1	1	#NULL!	3	2	1	2	2	2	5	5	2	4	4	4	4	5	4	2	2	2	2	2	2	2	3
2011	1	1	1	#NULL!	#NULL!	4	15	0	1	0	0	0	1	2	2	4	5	5	3	5	4	5	5	1	4	#NULL!	1	2	3	#NULL!	#NULL!	#NULL!	4	5	2	1	3	3	3	1	4	1	1	1	1	1	4	4	4
2011	1	1	1	#NULL!	#NULL!	4	8	1	0	0	0	0	3	3	4	4	5	1	1	5	4	2	2	4	1	#NULL!	1	1	2	#NULL!	#NULL!	#NULL!	5	5	4	1	3	4	4	2	4	4	5	3	2	2	2	2	5
2011	1	1	1	#NULL!	#NULL!	4	10	1	1	0	0	0	2	2	2	4	5	1	2	5	4	1	4	1	1	#NULL!	3	2	3	#NULL!	#NULL!	#NULL!	3	3	4	2	3	3	3	3	3	3	3	3	3	3	3	3	3
2011	1	1	1	#NULL!	#NULL!	6	5	1	1	0	1	0	2	2	2	4	5	1	3	5	4	3	3	3	2	#NULL!	1	1	1	2	3	2	5	5	4	1	5	5	4	5	5	1	1	1	1	1	1	1	1
2011	1	1	1	#NULL!	#NULL!	6	18	0	1	0	0	0	1	3	3	4	5	1	2	5	4	3	4	2	2	#NULL!	3	1	2	#NULL!	#NULL!	#NULL!	3	3	4	1	3	3	3	3	3	3	2	3	4	5	2	2	2
2011	1	1	1	#NULL!	#NULL!	6	1	1	1	1	0	0	1	2	2	3	5	1	2	5	4	5	4	1	2	#NULL!	3	2	1	2	2	4	5	5	3	2	4	4	4	5	5	4	1	2	1	2	1	4	3
2011	1	1	1	#NULL!	#NULL!	6	3	1	1	0	0	1	2	3	3	4	4	1	3	2	4	4	4	4	4	#NULL!	2	1	1	2	2	2	5	5	2	1	4	4	4	5	4	4	1	2	1	1	1	1	4
2011	1	1	1	#NULL!	#NULL!	4	5	1	1	0	0	1	3	2	2	4	5	1	3	5	4	4	4	1	3	#NULL!	3	2	1	1	1	2	5	5	1	1	1	1	4	5	5	1	1	1	1	1	1	1	1
2011	1	1	1	#NULL!	#NULL!	4	9	1	0	0	0	0	2	2	2	3	5	1	1	5	4	5	5	1	3	#NULL!	3	2	1	2	1	2	5	5	2	2	4	2	3	4	5	2	2	3	2	2	2	2	4
2011	1	1	1	#NULL!	#NULL!	4	3	1	0	0	0	0	3	2	2	3	5	1	4	5	5	5	4	3	2	#NULL!	3	2	1	1	1	2	5	5	1	1	1	1	3	5	5	1	1	1	1	1	1	4	1
2011	1	1	1	#NULL!	#NULL!	4	1	0	1	0	0	0	2	2	2	4	4	1	1	2	4	5	5	2	1	#NULL!	3	2	2	#NULL!	#NULL!	#NULL!	4	4	5	1	3	3	4	3	2	3	2	2	2	4	2	4	4
2011	1	1	1	#NULL!	#NULL!	4	10	1	1	0	0	0	2	2	2	3	5	1	2	5	5	5	4	1	3	#NULL!	3	2	3	#NULL!	#NULL!	#NULL!	3	3	4	2	3	2	3	2	2	3	4	3	3	2	2	3	2
2011	1	1	1	#NULL!	#NULL!	4	5	1	1	0	0	0	2	2	2	4	5	1	2	5	4	5	5	1	1	#NULL!	1	2	2	#NULL!	#NULL!	#NULL!	5	5	2	1	5	5	4	3	5	5	1	1	1	1	1	1	4
2011	1	1	1	#NULL!	#NULL!	4	4	0	1	0	0	0	1	2	2	4	5	1	4	5	5	5	4	1	1	#NULL!	3	2	2	#NULL!	#NULL!	#NULL!	4	4	3	1	4	4	3	3	4	4	2	2	2	3	3	3	4
2011	1	1	1	#NULL!	#NULL!	3	15	0	1	0	0	0	3	2	2	4	5	1	4	5	4	4	4	1	3	#NULL!	3	2	3	#NULL!	#NULL!	#NULL!	2	2	2	1	3	3	3	2	2	2	1	1	1	1	1	1	1
2011	1	1	1	#NULL!	#NULL!	4	9	1	1	0	0	0	2	2	2	4	5	5	3	5	4	5	4	2	3	#NULL!	3	2	2	#NULL!	#NULL!	#NULL!	4	4	2	1	4	4	4	4	4	2	2	2	2	2	2	4	2
2011	1	1	1	#NULL!	#NULL!	7	10	1	0	0	1	1	3	3	4	4	4	1	2	4	4	4	2	4	4	#NULL!	1	1	1	2	2	2	5	5	1	1	3	5	5	5	5	1	1	2	1	1	1	1	5
2011	1	2	#NULL!	1	1	5	7	1	1	0	1	0	3	3	3	4	5	1	3	5	4	4	4	1	3	#NULL!	2	1	1	2	1	2	5	5	2	1	3	3	4	3	5	3	1	1	1	2	1	1	3
2011	1	1	1	#NULL!	#NULL!	5	3	1	1	0	0	0	2	2	2	4	4	1	2	4	4	4	5	2	2	#NULL!	1	2	1	3	2	2	5	5	4	1	2	1	2	1	1	1	1	2	1	1	1	1	1
2011	1	1	1	#NULL!	#NULL!	3	1	1	0	0	0	0	1	2	2	5	5	1	2	5	5	5	2	1	2	#NULL!	3	2	2	#NULL!	#NULL!	#NULL!	3	3	3	3	3	3	3	3	3	2	3	4	4	3	3	1	1
2011	1	1	1	#NULL!	#NULL!	5	2	1	0	0	0	0	3	3	3	4	4	1	2	3	4	2	4	2	2	#NULL!	1	1	1	2	1	2	4	4	3	2	4	4	4	3	4	2	1	3	2	2	2	2	2
2011	1	1	1	#NULL!	#NULL!	3	1	0	1	1	0	0	3	2	2	4	4	3	3	4	4	4	4	2	2	#NULL!	3	2	2	#NULL!	#NULL!	#NULL!	4	3	2	1	3	3	3	3	3	2	2	3	2	2	3	2	2
2011	1	2	#NULL!	1	1	5	1	1	0	0	0	0	1	99	1	1	5	1	1	5	5	5	5	1	2	#NULL!	3	2	2	#NULL!	#NULL!	#NULL!	3	3	4	1	2	2	3	2	4	2	2	2	4	2	4	4	2
2011	1	1	1	#NULL!	#NULL!	5	20	1	0	0	0	0	1	2	2	2	5	5	3	5	5	5	4	2	4	#NULL!	3	2	3	#NULL!	#NULL!	#NULL!	3	3	4	4	3	3	4	2	3	4	3	3	3	4	2	3	3
2011	1	1	1	#NULL!	#NULL!	6	6	0	1	1	0	1	2	3	4	4	4	4	4	4	4	4	4	1	1	#NULL!	3	2	1	2	3	2	4	4	2	1	4	4	4	4	4	2	2	2	2	2	2	2	2
2011	1	1	1	#NULL!	#NULL!	5	4	1	1	0	0	0	3	2	2	4	5	1	3	5	4	4	5	1	3	#NULL!	1	2	1	3	1	1	4	4	4	2	4	4	4	2	3	5	1	1	1	1	4	1	1
2011	1	1	1	#NULL!	#NULL!	4	1	1	1	0	0	0	2	2	2	5	5	1	2	5	5	5	5	1	2	#NULL!	3	2	2	#NULL!	#NULL!	#NULL!	5	5	3	1	3	4	4	3	5	1	1	1	1	1	1	1	1
2011	1	1	1	#NULL!	#NULL!	5	4	1	1	1	0	0	2	2	2	4	5	1	2	5	4	4	4	2	3	#NULL!	1	1	1	2	2	2	5	5	2	2	4	4	4	5	5	2	2	2	2	3	2	3	2
2011	1	1	1	#NULL!	#NULL!	2	1	0	1	0	0	0	1	2	2	4	4	2	2	4	4	4	4	2	3	#NULL!	3	1	1	1	1	1	4	4	1	1	4	4	3	4	4	1	1	1	1	1	2	1	5
2011	1	1	1	#NULL!	#NULL!	7	5	0	1	0	0	0	1	2	2	4	4	1	4	4	4	4	5	1	2	#NULL!	3	1	1	2	2	2	5	5	1	1	5	5	1	5	5	1	1	1	1	1	1	1	1
2011	1	1	1	#NULL!	#NULL!	6	3	0	1	0	0	0	1	3	3	4	4	1	4	4	4	4	3	1	1	#NULL!	3	2	1	2	2	2	5	5	1	1	3	1	2	5	5	1	1	1	1	1	1	1	1
2011	1	1	1	#NULL!	#NULL!	4	10	1	1	1	0	0	1	2	2	3	3	1	4	1	4	4	4	1	2	#NULL!	3	2	1	1	2	2	5	5	3	2	5	3	3	3	5	2	2	2	2	2	2	2	2
2011	1	1	1	#NULL!	#NULL!	5	8	1	0	0	0	0	2	2	2	3	3	1	2	4	4	4	4	3	1	#NULL!	1	1	1	3	1	4	5	5	2	4	4	4	4	4	5	5	1	1	1	1	1	1	5
2011	1	1	1	#NULL!	#NULL!	5	13	0	1	0	0	0	3	2	2	4	5	4	4	3	4	4	4	1	4	#NULL!	1	1	1	2	4	0	5	5	5	1	3	1	3	1	5	1	1	5	4	2	2	4	5
2011	1	1	1	#NULL!	#NULL!	3	3	1	0	1	0	0	2	2	2	2	5	1	3	5	5	5	5	1	2	#NULL!	3	2	3	#NULL!	#NULL!	#NULL!	3	3	3	3	3	3	3	3	3	2	2	2	2	3	2	3	2
2011	1	1	1	#NULL!	#NULL!	4	4	0	1	0	0	0	2	3	3	4	5	1	2	5	4	4	4	4	1	#NULL!	3	2	1	1	1	2	5	5	5	1	4	4	4	4	4	2	3	3	3	1	2	2	2
2011	1	1	1	#NULL!	#NULL!	7	30	1	1	1	0	1	3	2	2	3	4	4	4	4	4	4	4	4	3	#NULL!	2	2	3	#NULL!	#NULL!	#NULL!	3	3	3	3	3	3	3	3	3	3	3	3	3	3	3	3	3
2011	1	1	1	#NULL!	#NULL!	4	8	0	1	0	0	0	2	2	2	4	4	2	4	3	4	3	4	2	3	#NULL!	1	2	1	2	2	0	5	5	1	1	5	5	5	5	5	1	1	1	1	1	1	1	1
2011	1	1	1	#NULL!	#NULL!	2	1	1	0	0	0	0	1	2	2	4	5	4	4	5	4	4	4	1	2	#NULL!	3	2	3	#NULL!	#NULL!	#NULL!	4	4	1	1	3	1	3	4	5	1	1	1	1	1	1	1	1
2011	1	1	1	#NULL!	#NULL!	4	6	1	1	0	0	0	3	2	2	4	4	1	1	4	4	4	4	4	1	#NULL!	3	2	1	2	2	2	5	5	1	1	5	5	5	5	5	1	1	1	1	1	1	1	1
2011	1	1	1	#NULL!	#NULL!	4	1	1	1	0	0	0	3	2	2	1	5	1	1	5	1	1	1	1	1	#NULL!	3	2	1	1	1	2	5	5	5	5	5	5	5	5	5	5	5	1	5	1	1	1	5
2011	1	1	1	#NULL!	#NULL!	4	1	0	1	0	0	0	2	2	2	4	5	1	3	5	5	5	5	1	4	#NULL!	3	2	2	#NULL!	#NULL!	#NULL!	5	5	5	1	3	5	3	2	5	4	5	2	2	5	1	2	3
2011	1	1	1	#NULL!	#NULL!	4	3	1	1	0	0	0	3	99	1	3	5	1	4	5	4	1	4	2	1	#NULL!	3	2	1	2	3	2	5	5	1	4	4	4	4	4	5	2	2	2	2	2	2	2	2
2011	1	1	1	#NULL!	#NULL!	5	1	0	1	0	0	0	3	2	2	4	4	1	1	4	4	1	2	1	2	#NULL!	3	2	1	2	3	2	5	5	5	1	4	5	3	5	4	1	1	1	1	1	1	2	2
2011	1	1	1	#NULL!	#NULL!	4	10	1	1	0	0	0	2	2	2	4	4	3	3	4	4	4	5	1	2	#NULL!	1	2	2	#NULL!	#NULL!	#NULL!	4	4	3	2	3	4	4	4	5	3	3	3	3	3	3	3	3
2011	1	1	1	#NULL!	#NULL!	3	10	0	1	0	0	0	1	2	2	4	5	2	4	5	4	5	4	4	1	#NULL!	3	2	3	#NULL!	#NULL!	#NULL!	1	1	1	1	1	1	1	1	1	1	1	1	1	1	1	1	1
2011	1	1	1	#NULL!	#NULL!	3	4	0	1	0	0	0	3	2	2	2	4	1	3	2	4	5	4	1	3	#NULL!	3	2	1	2	1	2	4	4	2	2	4	3	4	4	4	2	2	2	2	2	2	2	2
2011	1	1	1	#NULL!	#NULL!	2	1	0	1	0	0	0	3	2	2	4	5	4	4	5	4	4	4	1	2	#NULL!	3	2	1	1	1	4	4	4	1	1	2	2	3	3	5	1	1	1	1	1	1	1	1
2011	1	1	1	#NULL!	#NULL!	4	10	1	1	1	1	0	3	2	2	4	4	1	3	4	4	4	4	4	1	#NULL!	1	1	1	2	1	2	4	4	4	2	4	4	4	4	4	1	1	1	1	1	1	4	1
2011	1	1	1	#NULL!	#NULL!	8	5	1	0	1	0	1	2	3	3	1	4	1	3	1	4	1	4	1	4	#NULL!	1	2	1	2	4	2	5	5	5	5	5	5	4	5	5	5	4	5	2	1	1	3	5
2011	1	1	1	#NULL!	#NULL!	4	4	0	1	0	0	0	3	3	3	4	5	1	3	5	4	4	4	1	4	#NULL!	3	2	3	#NULL!	#NULL!	#NULL!	3	3	3	3	3	3	4	1	2	3	3	3	3	3	3	3	3
2011	1	1	1	#NULL!	#NULL!	7	9	0	1	0	0	0	3	99	1	4	4	1	4	5	5	5	4	1	3	#NULL!	3	2	3	#NULL!	#NULL!	#NULL!	3	4	4	3	3	3	4	3	4	2	2	2	2	2	2	2	2
2011	1	1	1	2	#NULL!	5	2	0	1	0	0	0	2	2	2	4	4	1	4	3	4	4	4	1	1	#NULL!	3	2	1	2	2	2	5	5	1	2	5	5	5	5	5	1	1	3	2	2	2	2	2
2011	1	1	1	#NULL!	#NULL!	6	5	0	1	0	0	0	3	2	2	4	5	5	4	5	4	4	4	1	2	#NULL!	3	2	1	2	1	2	4	4	2	1	3	4	4	4	5	2	1	3	3	3	5	5	3
2011	1	1	1	#NULL!	#NULL!	3	3	0	1	0	0	0	3	2	2	4	4	1	4	5	4	5	5	1	1	#NULL!	3	2	2	#NULL!	#NULL!	#NULL!	3	3	3	1	4	1	3	1	3	1	1	1	1	1	1	1	1
2011	1	1	1	#NULL!	#NULL!	5	1	1	1	0	0	0	2	3	3	4	4	1	3	4	4	5	5	1	2	#NULL!	3	2	1	1	2	2	5	5	4	1	4	5	4	4	5	5	2	2	2	2	5	2	4
2011	1	1	1	#NULL!	#NULL!	5	3	0	1	0	0	0	1	3	3	4	5	4	3	5	4	4	4	1	2	#NULL!	3	2	1	1	1	2	4	5	3	1	3	3	4	4	5	2	1	1	1	2	1	2	2
2011	1	1	1	#NULL!	#NULL!	7	2	1	0	0	0	0	1	2	2	1	4	1	4	5	5	5	4	1	4	#NULL!	3	2	3	#NULL!	#NULL!	#NULL!	5	5	3	1	5	3	1	3	5	3	3	3	3	3	3	3	3
2011	1	1	1	#NULL!	#NULL!	4	3	1	1	0	0	0	2	2	2	4	4	1	2	4	4	4	4	1	4	#NULL!	3	1	1	1	1	2	5	5	5	1	5	5	3	5	5	5	5	1	5	5	5	5	5
2011	1	1	1	#NULL!	#NULL!	3	8	1	0	0	0	0	2	2	2	4	4	1	3	4	4	3	3	1	3	#NULL!	3	2	1	2	1	2	5	5	1	2	3	4	2	4	5	2	2	2	2	2	2	2	2
2011	1	1	1	#NULL!	#NULL!	5	7	1	0	0	0	0	3	2	2	4	4	1	2	3	2	2	2	2	2	#NULL!	1	2	2	#NULL!	#NULL!	#NULL!	3	3	3	1	2	2	3	1	3	3	3	2	2	1	1	1	1
2011	1	1	1	#NULL!	#NULL!	3	6	0	1	0	1	0	3	2	2	4	5	1	2	5	5	5	5	2	3	#NULL!	1	2	2	#NULL!	#NULL!	#NULL!	4	4	2	1	4	4	4	4	4	4	1	2	2	2	4	2	4
2011	1	1	1	#NULL!	#NULL!	5	7	1	1	0	0	0	3	2	2	4	4	1	2	4	4	5	3	3	3	#NULL!	1	2	3	#NULL!	#NULL!	#NULL!	3	3	3	3	4	4	4	4	4	2	2	2	2	2	2	2	2
2011	1	1	1	#NULL!	#NULL!	7	5	1	0	0	0	0	3	2	2	4	4	1	2	4	4	4	4	3	3	#NULL!	1	1	1	2	3	2	5	5	1	1	5	5	5	5	5	1	1	1	1	1	1	1	1
2011	1	1	1	#NULL!	#NULL!	3	3	0	1	0	0	0	3	2	2	4	5	1	1	5	4	4	4	1	3	#NULL!	3	2	1	2	2	1	4	4	2	2	3	4	4	4	3	2	2	3	2	2	2	2	2
2011	1	1	1	#NULL!	#NULL!	5	17	1	1	0	0	0	2	2	2	3	5	1	3	1	4	5	2	1	3	#NULL!	3	1	2	#NULL!	#NULL!	#NULL!	5	5	3	2	3	3	3	2	4	2	2	2	2	2	4	2	2
2011	1	1	1	#NULL!	#NULL!	4	10	0	1	0	0	1	2	3	3	4	4	1	3	4	4	4	4	3	2	#NULL!	3	2	2	#NULL!	#NULL!	#NULL!	5	5	5	1	3	3	1	1	5	1	1	5	5	1	1	1	1
2011	1	1	1	#NULL!	#NULL!	4	2	0	1	0	0	0	2	2	2	4	5	1	3	5	4	5	5	1	2	#NULL!	3	2	2	#NULL!	#NULL!	#NULL!	4	4	3	1	3	3	3	3	4	4	3	2	2	4	3	3	3
2011	1	1	1	#NULL!	#NULL!	4	2	1	1	0	0	0	3	2	2	2	5	1	3	5	3	3	4	1	3	#NULL!	3	2	2	#NULL!	#NULL!	#NULL!	4	4	3	2	3	2	3	2	3	4	4	4	4	2	4	2	3
2011	1	1	1	#NULL!	#NULL!	4	3	1	1	0	0	0	2	2	2	4	4	1	2	4	4	4	4	1	2	#NULL!	3	2	1	3	4	2	5	5	1	1	3	5	5	5	5	1	1	3	1	1	1	1	1
2011	1	1	1	#NULL!	#NULL!	8	18	0	1	0	0	0	1	2	2	4	4	2	4	4	4	4	4	1	2	#NULL!	3	2	1	1	3	2	5	5	1	1	3	3	5	5	1	1	1	1	1	1	1	1	1
2011	1	1	1	#NULL!	#NULL!	5	4	1	1	0	0	0	2	2	2	3	3	1	2	4	4	4	2	4	1	#NULL!	1	1	1	2	3	2	5	5	2	3	4	5	4	5	5	3	1	2	1	1	1	1	4
2011	1	1	1	#NULL!	#NULL!	4	3	1	1	0	0	0	2	2	2	4	5	1	2	5	4	4	4	3	1	#NULL!	3	2	1	2	1	2	4	4	2	2	4	4	4	4	5	2	2	2	2	2	2	2	2
2011	1	1	1	#NULL!	#NULL!	5	10	1	0	0	0	0	2	2	2	4	4	1	2	3	4	5	2	3	3	#NULL!	1	1	1	2	3	2	5	5	1	1	5	3	4	5	5	1	1	1	1	1	1	1	1
2011	1	1	1	#NULL!	#NULL!	3	2	0	0	1	0	0	2	2	2	4	5	1	4	5	4	4	4	1	3	#NULL!	3	2	1	4	1	2	5	5	3	1	1	5	3	5	5	1	1	1	1	1	3	3	1
2011	1	1	1	#NULL!	#NULL!	7	3	1	1	0	0	0	2	2	2	4	4	1	4	4	4	4	4	4	1	#NULL!	1	2	1	2	3	4	5	5	1	1	4	5	4	5	5	1	1	1	1	1	1	1	1
2011	1	1	1	#NULL!	#NULL!	8	15	0	1	1	0	1	1	3	4	3	4	1	4	4	4	3	4	1	1	#NULL!	3	2	3	#NULL!	#NULL!	#NULL!	4	4	4	3	3	4	3	3	3	3	4	4	4	4	3	3	3
2011	1	1	1	#NULL!	#NULL!	5	12	1	0	0	0	0	2	2	2	4	4	4	4	4	4	4	4	1	2	#NULL!	3	2	3	#NULL!	#NULL!	#NULL!	4	4	3	2	3	4	4	4	4	3	2	2	2	2	2	2	2
2011	1	1	1	#NULL!	#NULL!	6	4	1	0	0	0	0	3	3	3	4	4	1	3	4	4	4	4	4	2	#NULL!	1	2	1	2	2	2	5	5	1	1	5	5	5	5	5	1	1	1	1	1	1	1	1
2011	1	1	1	#NULL!	#NULL!	5	2	1	1	0	0	0	3	2	2	4	4	1	3	4	4	4	4	1	3	#NULL!	3	2	1	1	2	2	5	4	1	2	2	4	4	5	4	1	1	1	1	1	1	1	1
2011	1	2	2	1	1	5	10	0	0	0	1	0	3	2	2	1	1	1	1	1	1	1	4	2	1	#NULL!	1	2	1	1	2	0	5	5	1	4	5	4	5	4	5	1	1	3	1	1	1	1	1
2011	1	1	1	#NULL!	#NULL!	4	5	1	1	0	0	0	2	2	2	4	4	1	3	1	4	4	4	2	3	#NULL!	3	2	1	1	1	2	5	5	1	2	4	5	5	5	4	5	1	1	1	1	1	1	1
2011	1	1	1	#NULL!	#NULL!	4	3	1	0	0	1	0	2	2	2	4	4	1	2	3	4	3	4	2	3	#NULL!	1	1	1	1	1	3	5	5	5	1	4	4	3	2	5	1	1	1	1	1	1	1	3
2011	1	1	1	#NULL!	#NULL!	3	5	0	0	0	0	0	3	2	2	2	5	1	1	5	5	5	5	1	2	#NULL!	3	2	2	#NULL!	#NULL!	#NULL!	4	5	2	2	4	2	3	1	1	5	1	1	1	1	5	5	5
2011	1	1	1	#NULL!	#NULL!	7	9	1	1	0	0	0	3	2	2	2	2	1	4	2	4	5	4	1	4	#NULL!	3	2	1	2	1	0	5	5	1	2	3	3	3	4	5	1	1	1	1	1	1	1	4
2011	1	1	1	#NULL!	#NULL!	2	2	1	1	0	0	0	2	2	2	4	5	4	4	5	4	4	4	1	2	#NULL!	3	2	1	2	1	2	5	5	1	1	5	5	3	5	5	1	1	1	1	1	1	1	1
2011	1	2	#NULL!	1	1	4	3	0	1	0	0	0	1	2	2	4	2	3	4	3	4	4	4	1	3	#NULL!	3	2	3	#NULL!	#NULL!	#NULL!	5	5	3	1	4	4	4	4	4	3	2	3	2	3	2	2	3
2011	1	1	1	#NULL!	#NULL!	6	8	1	0	0	0	0	3	3	3	2	2	2	2	2	2	2	2	1	2	#NULL!	3	1	1	1	1	2	5	5	4	3	3	3	4	4	4	3	3	3	3	3	3	3	3
2011	1	1	1	#NULL!	#NULL!	3	6	1	0	0	0	0	2	3	4	4	4	1	3	4	4	5	5	1	3	#NULL!	3	2	2	#NULL!	#NULL!	#NULL!	3	3	3	1	3	3	3	3	3	3	3	3	3	3	3	3	3
2011	1	1	1	#NULL!	#NULL!	7	20	1	1	0	0	1	2	2	2	3	5	1	3	5	4	5	4	2	3	#NULL!	3	1	1	2	1	2	5	5	1	1	5	5	5	5	5	1	1	1	1	1	1	1	3
2011	1	1	1	#NULL!	#NULL!	8	2	1	1	0	1	1	3	2	2	4	4	1	4	1	3	4	4	2	2	#NULL!	3	2	1	1	2	3	5	5	5	2	3	3	3	3	5	2	1	2	1	1	1	1	1
2011	1	1	1	#NULL!	#NULL!	8	15	1	1	0	0	1	1	2	2	4	5	1	3	5	4	4	4	1	1	#NULL!	3	2	1	2	3	2	5	5	1	1	3	5	2	5	5	1	1	1	1	1	1	1	1
2011	1	1	1	#NULL!	#NULL!	4	5	1	0	0	0	0	2	2	2	4	5	1	4	5	4	4	4	3	1	#NULL!	1	2	1	2	1	2	5	5	2	1	5	5	3	5	5	4	2	2	2	2	1	4	2
2011	1	1	1	#NULL!	#NULL!	4	6	1	1	0	0	0	1	3	3	4	4	1	3	4	4	4	4	2	1	#NULL!	1	2	3	#NULL!	#NULL!	#NULL!	5	5	3	1	4	5	4	5	5	4	2	1	2	4	2	2	4
2011	1	2	#NULL!	1	1	5	7	1	1	1	0	0	3	2	2	4	5	1	2	5	4	5	5	1	1	#NULL!	2	2	2	#NULL!	#NULL!	#NULL!	5	5	3	1	4	5	4	4	5	4	1	4	4	5	5	5	4
2011	1	1	1	#NULL!	#NULL!	5	2	1	0	0	0	0	3	2	2	4	4	2	3	4	4	4	3	2	2	#NULL!	1	2	1	2	2	2	5	5	1	1	4	5	4	5	5	1	1	2	1	1	1	1	4
2011	1	1	1	#NULL!	#NULL!	4	8	1	0	0	0	0	2	2	2	2	5	1	3	5	2	5	4	1	1	#NULL!	3	2	2	#NULL!	#NULL!	#NULL!	3	3	2	2	3	3	4	2	2	3	2	2	2	2	2	2	2
2011	1	1	1	#NULL!	#NULL!	4	2	0	1	0	0	0	3	2	2	5	5	1	3	5	4	4	4	2	3	#NULL!	3	2	2	#NULL!	#NULL!	#NULL!	3	3	3	1	3	3	3	3	3	3	3	3	4	4	2	3	3
2011	1	1	1	#NULL!	#NULL!	2	4	1	1	1	0	0	2	2	2	4	4	1	4	2	4	2	4	1	3	#NULL!	3	2	2	#NULL!	#NULL!	#NULL!	3	3	2	2	3	2	3	2	2	2	2	2	2	2	2	2	2
2011	1	1	1	#NULL!	#NULL!	4	5	1	0	0	1	0	3	2	2	4	4	1	2	4	4	4	4	4	3	#NULL!	1	2	1	2	1	2	1	1	3	1	3	4	3	4	3	4	4	2	2	1	1	1	3
2011	1	1	1	#NULL!	#NULL!	6	5	1	1	0	1	0	3	3	3	4	5	1	4	5	4	4	4	3	2	#NULL!	3	2	1	2	4	2	5	5	5	1	4	5	5	5	5	4	1	1	1	1	1	1	4
2011	1	1	1	#NULL!	#NULL!	2	2	1	0	0	0	0	2	2	2	4	4	1	4	4	4	4	4	1	3	#NULL!	3	2	3	#NULL!	#NULL!	#NULL!	4	5	4	5	5	4	4	5	5	1	2	1	1	4	4	5	4
2011	1	1	1	#NULL!	#NULL!	3	1	0	1	0	0	0	3	2	2	4	4	4	4	4	4	1	4	1	3	#NULL!	3	2	2	#NULL!	#NULL!	#NULL!	4	4	5	1	3	1	4	1	4	1	5	1	1	5	1	1	4
2011	1	1	1	#NULL!	#NULL!	6	6	1	1	0	0	0	3	2	2	4	5	1	4	5	4	5	4	3	3	#NULL!	3	2	2	#NULL!	#NULL!	#NULL!	3	3	3	1	4	3	4	1	3	3	1	3	4	3	4	3	4
2011	1	1	1	#NULL!	#NULL!	5	7	0	1	0	0	1	3	3	3	4	5	1	3	5	4	4	4	4	2	#NULL!	3	2	1	2	1	2	5	5	2	1	4	4	3	5	4	2	2	2	2	2	1	1	2
2011	1	1	1	#NULL!	#NULL!	4	30	0	1	0	0	0	3	2	2	4	5	1	1	5	4	5	5	1	2	#NULL!	3	2	3	#NULL!	#NULL!	#NULL!	3	3	3	1	2	1	2	1	3	1	1	1	1	4	1	1	1
2011	1	1	1	#NULL!	#NULL!	6	1	1	0	0	0	0	3	2	2	3	4	1	3	4	4	4	4	2	2	#NULL!	3	2	2	#NULL!	#NULL!	#NULL!	5	5	3	2	3	2	3	2	3	2	2	3	4	2	1	1	4
2011	1	1	1	#NULL!	#NULL!	6	7	1	1	0	0	0	3	3	3	4	4	1	3	4	4	4	3	1	1	#NULL!	2	1	1	2	3	4	5	5	3	1	3	5	5	5	5	4	3	1	1	1	1	1	1
2011	1	1	1	#NULL!	#NULL!	2	6	1	1	0	0	0	3	2	2	4	5	1	3	5	4	4	4	1	2	#NULL!	3	2	3	#NULL!	#NULL!	#NULL!	3	3	2	1	3	3	3	3	3	3	3	1	2	3	3	3	3
2011	1	1	1	#NULL!	#NULL!	4	5	0	1	0	0	0	3	2	2	3	5	1	3	5	4	5	4	3	4	#NULL!	1	2	1	2	2	2	5	5	1	2	5	5	5	5	5	1	1	1	1	1	1	1	1
2011	1	1	1	#NULL!	#NULL!	3	5	1	0	0	0	0	3	2	2	4	4	1	4	4	4	1	4	1	2	#NULL!	3	2	2	#NULL!	#NULL!	#NULL!	4	4	3	2	4	3	3	2	2	3	2	4	4	4	3	4	3
2011	1	1	1	#NULL!	#NULL!	4	3	1	1	1	0	0	3	2	2	4	4	1	1	4	4	5	4	1	3	#NULL!	3	2	3	#NULL!	#NULL!	#NULL!	3	3	3	1	3	1	3	1	4	3	1	1	1	1	1	1	1
2011	1	1	1	#NULL!	#NULL!	4	14	1	1	0	0	0	1	2	2	3	4	2	4	3	5	5	4	1	2	#NULL!	3	2	2	#NULL!	#NULL!	#NULL!	4	4	3	1	3	4	3	2	3	4	2	4	3	2	3	2	3
2011	1	1	1	#NULL!	#NULL!	5	5	1	1	1	0	1	2	2	2	4	4	2	2	5	4	3	4	2	2	#NULL!	1	2	1	2	3	2	5	5	2	1	5	5	4	5	5	1	1	1	1	1	1	1	1
2011	1	1	1	#NULL!	#NULL!	4	10	0	1	0	1	1	2	99	1	5	5	5	5	5	5	5	5	3	2	#NULL!	1	2	3	#NULL!	#NULL!	#NULL!	2	3	2	2	1	1	3	1	3	3	2	2	4	3	2	2	3
2011	1	1	1	#NULL!	#NULL!	5	4	1	1	0	0	0	1	2	2	4	4	1	2	4	4	5	4	1	1	#NULL!	3	1	1	1	1	3	5	5	2	1	3	4	3	4	5	2	2	2	2	2	2	2	2
2011	1	1	1	#NULL!	#NULL!	3	1	0	1	0	0	0	3	2	2	4	5	1	4	1	4	4	4	1	3	#NULL!	3	2	1	1	1	3	5	5	2	2	5	4	5	5	5	2	2	1	1	2	2	1	2
2011	1	1	1	#NULL!	#NULL!	7	5	1	0	0	0	0	2	2	2	3	4	1	2	4	4	4	4	4	2	#NULL!	1	2	1	2	2	2	5	5	1	1	5	5	5	5	5	1	1	1	1	1	1	1	4
2011	1	1	1	#NULL!	#NULL!	3	6	1	1	0	0	0	3	2	2	4	5	1	2	4	4	4	3	2	1	#NULL!	1	2	1	1	2	2	5	5	2	1	5	5	5	5	5	1	1	1	1	1	1	1	1
2011	1	1	1	#NULL!	#NULL!	4	3	1	1	0	0	0	2	2	2	5	5	1	4	5	5	4	4	1	2	#NULL!	3	2	2	#NULL!	#NULL!	#NULL!	4	4	2	4	4	4	4	4	4	2	2	2	2	2	2	2	2
2011	1	1	1	#NULL!	#NULL!	5	2	0	1	0	0	0	2	2	2	4	4	4	4	5	4	4	5	1	2	#NULL!	3	2	3	#NULL!	#NULL!	#NULL!	2	5	1	1	5	5	3	3	1	1	2	3	2	3	2	4	2
2011	1	1	1	#NULL!	#NULL!	5	25	1	1	1	1	0	2	2	2	3	4	1	2	4	4	4	4	2	2	#NULL!	1	2	1	2	2	2	4	4	1	3	4	4	4	4	4	1	1	1	1	1	1	1	1
2011	1	2	#NULL!	1	1	7	2	1	1	0	0	0	1	3	3	5	3	1	1	5	4	4	4	2	2	#NULL!	1	1	1	2	2	2	5	5	2	2	3	3	3	3	3	1	1	1	1	1	1	1	1
2011	1	1	1	#NULL!	#NULL!	6	3	1	0	0	0	0	3	2	2	4	4	1	3	4	4	4	4	2	3	#NULL!	3	2	1	2	3	2	5	5	1	1	3	4	5	5	4	1	1	1	1	1	1	1	1
2011	1	2	#NULL!	1	1	3	1	1	0	0	0	0	1	2	2	3	4	1	1	5	5	5	5	1	1	#NULL!	3	2	1	1	2	1	5	4	2	1	3	3	3	3	5	2	2	2	2	2	4	2	3
2011	1	1	1	#NULL!	#NULL!	5	3	1	0	0	0	0	3	2	2	4	4	1	2	4	4	4	4	1	3	#NULL!	1	1	1	3	3	4	5	5	2	1	3	3	4	5	5	1	1	1	1	1	1	1	1
2011	1	1	1	#NULL!	#NULL!	5	5	1	0	0	0	0	3	2	2	4	4	1	2	4	4	2	2	1	1	#NULL!	1	2	1	2	2	2	5	5	1	1	5	5	5	5	5	3	1	1	1	1	1	1	3
2011	1	2	#NULL!	1	1	5	4	1	1	0	0	0	2	2	2	2	2	1	1	1	3	1	2	1	2	#NULL!	3	2	2	#NULL!	#NULL!	#NULL!	4	4	3	3	4	3	4	3	4	4	4	4	4	3	2	4	3
2011	1	1	1	#NULL!	#NULL!	5	5	1	1	0	0	1	2	2	2	2	5	1	2	5	4	5	2	3	3	#NULL!	3	2	1	1	1	3	3	3	1	3	3	2	3	2	5	1	1	1	1	1	4	3	1
2011	1	2	#NULL!	1	1	4	4	0	1	0	0	0	1	2	2	5	5	1	2	5	4	5	4	1	1	#NULL!	3	2	1	1	1	1	5	5	2	1	3	3	3	3	5	2	2	2	2	2	2	2	2
2011	1	2	#NULL!	1	1	5	2	1	0	0	0	0	2	99	1	4	4	3	4	4	4	3	4	1	3	#NULL!	3	2	1	1	1	4	4	4	3	2	4	4	2	3	4	3	2	2	3	3	4	3	3
2011	1	1	1	#NULL!	#NULL!	5	20	0	1	0	0	1	3	2	2	4	5	2	4	5	4	4	4	1	2	#NULL!	3	2	3	#NULL!	#NULL!	#NULL!	3	3	3	3	3	3	3	3	3	3	3	2	4	4	3	4	4
2011	1	1	1	#NULL!	#NULL!	5	1	1	1	0	0	0	3	2	2	4	4	2	3	2	4	5	5	1	2	#NULL!	3	2	2	#NULL!	#NULL!	#NULL!	5	5	1	1	5	5	5	5	5	1	1	1	1	1	5	1	5
2011	1	1	1	#NULL!	#NULL!	3	2	0	1	0	0	0	2	2	2	4	5	3	4	5	4	4	4	1	3	#NULL!	3	2	3	#NULL!	#NULL!	#NULL!	3	5	3	1	1	1	3	1	5	1	1	1	1	1	1	1	1
2011	1	2	#NULL!	1	1	8	5	0	1	0	0	0	3	3	3	1	1	1	1	1	1	1	1	4	4	#NULL!	1	1	1	1	2	1	5	5	5	1	5	5	1	5	5	1	5	5	5	5	3	3	3
2011	1	1	1	#NULL!	#NULL!	4	15	1	1	0	0	0	2	2	2	3	4	1	3	4	4	2	3	2	3	#NULL!	3	2	1	2	1	4	4	4	2	1	3	3	3	4	3	4	2	2	2	2	2	2	2
2011	1	1	1	#NULL!	#NULL!	4	3	1	0	0	0	0	2	2	2	4	5	1	1	5	1	5	4	1	3	#NULL!	3	2	3	#NULL!	#NULL!	#NULL!	5	5	5	1	4	5	3	1	5	1	1	1	1	1	1	1	1
2011	1	1	1	#NULL!	#NULL!	4	1	0	1	0	0	0	1	2	2	4	5	1	3	5	4	5	5	3	1	#NULL!	3	2	3	#NULL!	#NULL!	#NULL!	1	1	3	1	1	1	3	1	1	3	3	1	1	1	1	1	3
2011	1	1	1	#NULL!	#NULL!	6	6	0	1	0	0	0	3	2	2	4	4	1	4	4	4	5	5	1	3	#NULL!	3	2	1	1	1	2	5	3	2	1	4	4	4	4	5	2	2	2	2	2	2	2	2
2011	1	2	#NULL!	1	1	4	5	1	0	1	0	0	2	2	2	4	4	3	3	4	4	4	4	1	1	#NULL!	3	2	1	3	3	2	5	5	1	1	3	3	5	3	5	1	1	1	1	1	1	1	1
2011	1	1	1	#NULL!	#NULL!	3	5	1	1	0	0	0	2	2	2	4	5	1	2	5	4	4	4	3	3	#NULL!	3	2	3	#NULL!	#NULL!	#NULL!	5	5	3	1	3	1	1	1	3	5	1	4	1	5	1	1	3
2011	1	1	1	#NULL!	#NULL!	8	5	0	0	1	0	0	2	2	2	2	2	2	1	5	5	5	4	1	4	#NULL!	3	2	3	#NULL!	#NULL!	#NULL!	5	5	5	5	5	5	5	5	5	4	5	1	4	3	1	3	3
2011	1	1	1	#NULL!	#NULL!	4	3	1	1	0	0	0	3	2	2	5	5	1	1	5	4	5	5	1	3	#NULL!	3	2	1	1	1	1	4	4	1	1	4	3	4	4	3	1	1	1	1	2	3	2	1
2011	1	1	1	#NULL!	#NULL!	4	8	1	1	0	1	0	3	2	2	4	5	1	2	5	1	5	5	4	2	#NULL!	1	2	3	#NULL!	#NULL!	#NULL!	2	2	2	1	2	2	5	2	2	2	1	1	1	1	1	1	1
2011	1	1	1	#NULL!	#NULL!	5	6	1	1	0	0	0	3	3	3	4	4	1	3	5	5	4	4	1	4	#NULL!	3	2	1	1	3	2	5	5	5	1	5	5	5	5	5	4	5	4	5	5	1	1	1
2011	1	2	#NULL!	1	1	5	4	1	0	1	0	0	2	2	2	2	3	1	1	2	4	3	1	2	2	#NULL!	3	2	1	2	2	2	5	4	2	2	2	2	2	2	4	2	2	2	2	3	5	4	5
2011	1	1	1	#NULL!	#NULL!	2	99	1	0	0	0	0	3	2	2	4	4	1	2	4	4	4	4	1	3	#NULL!	3	1	2	#NULL!	#NULL!	#NULL!	5	5	4	1	4	4	3	4	5	3	3	3	3	3	3	3	3
2011	1	1	1	#NULL!	#NULL!	3	2	0	1	0	0	0	2	2	2	2	5	1	2	5	4	5	4	1	1	#NULL!	3	2	3	#NULL!	#NULL!	#NULL!	3	3	3	3	3	3	3	3	3	3	3	3	3	3	2	3	2
2011	1	1	1	#NULL!	#NULL!	3	1	0	1	0	0	0	1	2	2	5	5	2	4	5	5	5	5	1	1	#NULL!	3	2	3	#NULL!	#NULL!	#NULL!	4	5	3	1	1	1	1	1	4	4	4	4	4	4	4	4	3
2011	1	1	1	#NULL!	#NULL!	6	5	1	0	0	0	0	2	3	3	1	5	1	1	5	5	5	3	4	2	#NULL!	1	1	1	2	2	2	5	5	1	5	5	5	5	5	5	1	1	1	1	1	1	1	1
2011	1	1	1	#NULL!	#NULL!	4	5	1	0	1	0	0	3	2	2	4	4	1	4	4	4	4	4	2	1	#NULL!	1	2	1	2	4	2	5	5	1	1	5	5	5	5	5	1	1	1	1	1	1	1	1
2011	1	1	1	#NULL!	#NULL!	4	3	0	1	0	0	0	2	2	2	4	5	1	3	5	5	5	5	2	2	#NULL!	3	2	3	#NULL!	#NULL!	#NULL!	3	3	4	1	3	1	3	2	3	4	2	2	3	2	2	2	3
2011	1	1	1	#NULL!	#NULL!	4	3	1	1	0	0	0	2	2	2	4	4	3	3	4	4	4	4	1	2	#NULL!	3	2	2	#NULL!	#NULL!	#NULL!	4	4	3	1	3	3	3	3	2	1	1	1	1	3	2	3	4
2011	1	1	1	#NULL!	#NULL!	5	3	1	1	0	1	0	3	2	2	4	5	1	3	4	4	4	4	1	1	#NULL!	1	2	1	2	3	2	5	5	4	1	5	5	5	5	5	1	1	1	1	1	1	1	1
2011	1	1	1	#NULL!	#NULL!	5	30	1	1	0	0	0	2	2	2	3	5	2	4	5	4	2	3	3	3	#NULL!	3	2	3	#NULL!	#NULL!	#NULL!	4	3	3	1	3	4	3	4	3	2	1	1	1	1	1	1	1
2011	1	1	1	#NULL!	#NULL!	4	1	1	0	1	0	0	1	2	2	1	4	1	1	4	4	4	4	1	3	#NULL!	3	2	2	#NULL!	#NULL!	#NULL!	4	4	5	1	4	4	4	3	2	5	1	1	1	1	1	1	1
2011	1	1	1	#NULL!	#NULL!	3	1	1	0	0	0	0	2	99	1	3	5	5	3	2	2	3	4	1	3	#NULL!	3	2	1	1	1	3	3	3	3	3	3	3	3	3	3	3	3	3	3	4	3	3	3
2011	1	1	1	#NULL!	#NULL!	5	2	0	1	0	0	0	1	2	2	4	5	3	3	5	4	5	4	2	2	#NULL!	3	2	1	1	2	2	5	5	1	1	4	4	4	5	5	1	1	1	1	1	1	1	1
2011	1	1	1	#NULL!	#NULL!	2	3	0	1	0	0	0	3	2	2	4	5	5	1	5	4	5	5	1	2	#NULL!	3	2	3	#NULL!	#NULL!	#NULL!	3	3	3	1	3	3	3	3	3	4	5	4	4	4	5	4	3
2011	1	1	1	#NULL!	#NULL!	6	10	1	1	0	0	0	3	2	2	4	4	1	4	4	4	4	4	4	2	#NULL!	1	2	1	2	2	2	5	2	1	1	5	5	5	5	5	1	1	1	1	1	1	1	1
2011	1	1	1	#NULL!	#NULL!	2	15	1	1	0	0	0	2	2	2	4	3	1	1	3	4	1	3	1	2	#NULL!	1	2	3	#NULL!	#NULL!	#NULL!	3	4	3	2	2	2	4	2	3	2	2	2	2	4	2	4	4
2011	1	1	1	#NULL!	#NULL!	4	11	0	1	0	0	0	3	2	2	5	5	5	4	5	5	5	5	1	3	#NULL!	3	2	2	#NULL!	#NULL!	#NULL!	4	5	4	1	3	5	3	3	3	5	2	3	4	4	1	3	4
2011	1	1	1	#NULL!	#NULL!	5	16	0	1	0	0	0	3	2	2	4	5	1	1	5	4	5	5	1	2	#NULL!	3	1	1	2	1	1	5	5	1	1	4	5	3	5	4	1	1	1	1	1	1	1	5
2011	1	1	1	#NULL!	#NULL!	5	6	0	1	0	0	0	2	2	2	4	4	1	3	4	4	5	5	2	1	#NULL!	3	2	1	1	1	2	5	5	1	1	5	5	5	5	5	1	1	1	1	1	1	1	1
2011	1	1	1	#NULL!	#NULL!	3	12	1	0	0	0	0	2	2	2	2	5	1	2	5	2	5	5	2	3	#NULL!	1	2	1	3	2	2	5	5	2	4	3	2	3	4	5	2	2	4	2	2	4	2	4
2011	1	1	1	#NULL!	#NULL!	7	7	1	1	0	0	0	3	2	2	4	4	1	2	4	4	2	4	1	4	#NULL!	1	2	3	#NULL!	#NULL!	#NULL!	3	3	2	1	3	2	4	2	3	2	2	2	2	2	4	2	4
2011	1	1	1	#NULL!	#NULL!	8	10	0	0	0	1	1	3	3	4	1	1	1	1	1	1	1	1	2	3	#NULL!	1	2	3	#NULL!	#NULL!	#NULL!	1	1	1	1	1	1	1	1	1	5	5	5	5	5	5	5	5
2011	1	1	1	#NULL!	#NULL!	2	99	1	1	0	0	0	2	99	1	4	4	4	4	5	4	4	4	1	2	#NULL!	3	2	1	1	1	2	4	4	4	1	4	4	4	4	4	3	3	3	3	3	3	3	3
2011	1	1	1	#NULL!	#NULL!	2	1	0	1	0	0	0	3	3	3	1	5	5	3	5	4	5	5	1	2	#NULL!	3	2	2	#NULL!	#NULL!	#NULL!	4	4	3	3	4	4	4	3	4	3	3	4	4	4	4	3	4
2011	1	1	1	#NULL!	#NULL!	6	10	1	0	0	0	0	2	2	2	4	4	1	4	4	4	4	4	3	4	#NULL!	2	1	1	2	2	2	5	5	5	2	4	5	3	5	5	2	1	3	1	1	2	2	2
2011	1	1	1	#NULL!	#NULL!	3	5	1	1	0	0	0	2	2	2	5	5	1	1	5	5	4	1	4	2	#NULL!	3	2	3	#NULL!	#NULL!	#NULL!	3	5	3	1	5	3	1	1	5	2	2	3	2	2	2	1	2
2011	1	1	1	#NULL!	#NULL!	6	10	1	1	0	0	1	2	2	2	3	4	1	3	4	4	4	4	3	2	#NULL!	3	2	1	2	2	2	5	5	1	1	1	1	4	5	4	1	1	2	1	1	1	1	1
2011	1	1	1	#NULL!	#NULL!	4	20	1	1	0	0	0	2	2	2	2	5	1	1	5	1	4	4	2	1	#NULL!	3	1	1	2	1	2	5	5	4	2	3	4	2	5	5	2	2	1	1	4	4	5	5
2011	1	1	1	#NULL!	#NULL!	6	1	1	0	0	0	0	1	2	2	4	5	1	2	5	5	5	5	1	3	#NULL!	3	2	2	#NULL!	#NULL!	#NULL!	4	4	2	1	4	4	4	4	5	2	2	2	2	4	4	4	2
2011	1	1	1	#NULL!	#NULL!	5	2	0	1	0	0	0	3	2	2	4	5	1	4	5	4	4	4	4	2	#NULL!	3	2	3	#NULL!	#NULL!	#NULL!	3	3	3	2	4	3	3	2	3	4	2	2	2	2	3	2	3
2011	1	1	1	#NULL!	#NULL!	4	10	1	1	0	0	1	2	2	2	4	4	1	4	4	4	5	5	2	4	#NULL!	3	2	1	2	1	2	5	5	5	1	5	5	4	5	5	1	1	1	1	1	1	3	1
2011	1	1	1	#NULL!	#NULL!	5	1	1	1	0	0	0	3	2	2	3	3	1	2	1	4	5	2	4	1	#NULL!	1	1	1	2	4	4	5	5	4	4	5	5	5	5	5	1	2	5	3	5	5	1	1
2011	1	1	1	#NULL!	#NULL!	4	10	0	1	0	0	1	3	3	4	1	4	1	2	2	2	1	1	4	2	#NULL!	1	2	2	#NULL!	#NULL!	#NULL!	4	4	2	2	3	3	4	3	4	4	1	1	1	1	4	1	1
2011	1	1	1	#NULL!	#NULL!	3	2	1	0	0	0	0	1	2	2	4	5	1	1	5	4	5	4	1	2	#NULL!	3	2	3	#NULL!	#NULL!	#NULL!	3	3	3	1	3	3	3	1	3	3	4	1	3	1	3	3	3
2011	1	1	1	#NULL!	#NULL!	5	10	1	0	0	0	0	1	2	2	3	3	1	3	5	5	5	5	1	1	#NULL!	3	1	1	0	3	2	5	3	4	3	3	3	4	5	3	2	2	3	4	1	3	1	1
2011	1	2	#NULL!	1	1	6	10	1	0	1	0	1	2	2	2	2	2	2	2	2	2	2	2	2	2	#NULL!	3	2	1	1	2	2	3	3	3	3	3	3	3	3	3	3	3	3	3	3	3	3	3
2011	1	1	1	#NULL!	#NULL!	4	1	0	0	0	1	0	1	3	3	5	4	2	4	4	4	4	4	1	2	#NULL!	3	2	3	#NULL!	#NULL!	#NULL!	4	4	3	2	3	4	4	4	3	2	2	2	2	2	2	3	2
2011	1	1	1	#NULL!	#NULL!	4	2	0	0	0	0	0	3	2	2	4	4	4	3	3	4	3	3	1	1	#NULL!	3	2	3	#NULL!	#NULL!	#NULL!	3	3	3	2	3	3	3	3	3	3	3	3	3	3	3	3	3
2011	1	1	1	#NULL!	#NULL!	5	5	1	1	0	0	0	2	2	2	4	4	1	2	4	4	4	4	3	2	#NULL!	1	2	1	2	2	2	5	5	1	2	5	5	5	5	5	3	4	2	2	1	1	2	2
2011	1	1	1	#NULL!	#NULL!	5	10	1	0	0	0	0	3	2	2	4	4	2	2	4	4	4	4	1	2	#NULL!	3	2	1	1	2	2	5	4	2	1	4	5	4	5	5	2	2	2	2	2	2	2	2
2011	1	1	1	#NULL!	#NULL!	7	2	1	0	0	0	0	2	2	2	3	5	1	2	2	4	2	2	4	1	#NULL!	1	2	1	2	3	2	5	5	1	1	5	5	5	5	5	1	4	3	1	1	1	2	2
2011	1	1	1	2	#NULL!	5	10	0	1	0	0	0	3	2	2	4	4	5	2	5	4	5	4	1	3	#NULL!	3	1	3	#NULL!	#NULL!	#NULL!	3	4	3	1	3	1	3	1	1	2	2	2	2	4	2	2	2
2011	1	1	1	#NULL!	#NULL!	7	7	1	1	0	0	1	3	3	4	3	3	1	1	2	2	2	1	2	2	#NULL!	1	1	1	2	4	2	5	5	5	1	3	5	4	5	5	5	5	4	5	3	3	3	4
2011	1	2	#NULL!	1	1	7	4	1	1	1	1	0	1	3	3	3	4	1	3	4	4	4	3	2	1	#NULL!	1	2	1	2	3	4	5	5	2	1	4	5	2	5	5	2	2	2	2	2	2	2	2
2011	1	1	1	#NULL!	#NULL!	6	22	1	0	0	0	0	2	3	3	4	4	1	3	4	4	3	3	3	2	#NULL!	1	2	1	2	2	2	5	5	1	1	4	5	4	5	5	3	4	2	1	1	1	1	2
2011	1	1	1	#NULL!	#NULL!	4	1	0	0	1	0	0	2	2	2	2	2	1	4	2	4	3	4	2	2	#NULL!	1	2	1	2	1	1	4	4	3	1	4	4	3	3	2	3	1	2	1	2	2	2	2
2011	1	1	1	#NULL!	#NULL!	6	20	1	0	0	0	0	1	3	3	4	4	1	2	4	4	4	3	1	2	#NULL!	1	2	1	3	2	2	5	5	3	1	5	5	5	5	5	2	1	1	2	1	1	2	2
2011	1	1	1	#NULL!	#NULL!	3	2	1	0	0	0	0	2	2	2	2	5	1	1	5	3	5	3	1	3	#NULL!	3	2	2	#NULL!	#NULL!	#NULL!	3	4	4	2	4	4	4	2	4	2	2	3	4	2	2	1	2
2011	1	1	1	#NULL!	#NULL!	4	5	1	1	0	0	0	1	2	2	1	5	1	4	5	4	4	4	1	2	#NULL!	3	1	1	3	1	0	4	5	3	1	3	3	3	4	5	3	2	2	2	2	3	3	3
2011	1	1	1	#NULL!	#NULL!	6	5	1	0	0	0	0	3	2	2	4	4	1	2	4	4	1	2	3	2	#NULL!	1	2	1	1	1	2	5	5	1	1	5	5	5	5	5	2	2	2	2	2	2	2	2
2011	1	1	1	#NULL!	#NULL!	5	2	1	1	0	0	0	3	2	2	4	5	1	3	5	4	4	4	1	2	#NULL!	3	2	1	2	1	2	4	4	4	1	3	3	4	4	4	2	1	1	1	2	3	3	2
2011	1	1	1	#NULL!	#NULL!	2	10	1	1	0	0	0	2	2	2	3	3	3	3	3	3	3	3	2	3	#NULL!	3	2	3	#NULL!	#NULL!	#NULL!	1	1	1	1	1	1	1	1	1	1	1	1	1	1	1	1	1
2011	1	1	1	#NULL!	#NULL!	3	4	0	0	0	0	1	3	2	2	4	5	1	1	5	5	1	2	1	3	#NULL!	1	1	1	2	1	3	5	5	4	2	5	5	4	4	5	5	4	4	2	3	1	2	2
2011	1	1	1	#NULL!	#NULL!	5	12	0	0	1	0	0	1	2	2	4	4	1	4	4	4	4	4	1	3	#NULL!	3	2	3	#NULL!	#NULL!	#NULL!	3	3	3	3	3	3	3	3	3	3	3	3	3	3	3	3	3
2011	1	1	1	#NULL!	#NULL!	8	2	0	1	0	0	0	3	2	2	4	5	1	3	5	4	4	4	2	2	#NULL!	3	2	2	#NULL!	#NULL!	#NULL!	5	5	3	2	4	5	3	3	4	3	2	4	4	4	2	4	3
[truncated: 179 more rows]
[truncated: 89 more columns]
